# Supplementary material for: Endoplasmic reticulum-associated protein degradation contributes to Toll innate immune defense in Drosophila melanogaster
Source: Front Immunol. 2023 Jan 19;13:1099637. doi: 10.3389/fimmu.2022.1099637 (PMC9893508; doi:10.3389/fimmu.2022.1099637)
Supplement: Supplementary file 2 [file Table_1.xlsx]

## Sheet: Proteins
Detailed information of proteins/peptides identified by LC-MS/MS
Gene Name	Unique Peptides	Abundance Ratio: (Sample) / (Control)
Cbp80	1	100		Sample: Sip3 RNAi
Kat60	1	100		Control: WT
Arts	2	100
Tango1	1	100
Cpb	1	100
LManV	4	100
me31B	1	100
vasa	2	100
CG7900	1	100
CG31974	1	100
CG6529	1	15.691
ATPsynbetal	2	10.632
CG32195	2	9.962
Fad2	1	9.401
SdhAL	1	7.98
CG8004	1	7.514
BcDNA:RE36920	1	6.863
CG5726	1	6.43
ABCB7	1	6.296
AdipoR	2	5.892
Pbgs	3	5.379
Fitm2	1	4.761
CG10513	2	4.503
PH4alphaEFB	4	4.145
Cyp6w1	5	3.838
CT15890	1	3.647
CG13887	2	3.602
Ugt50B3	1	3.538
mod	2	3.467
CG18135	1	3.431
RpS15	2	3.413
CG5839	4	3.341
CG10184	2	3.173
VhaAC45	1	3.165
Cpr92F	2	3.1
Tsf2	5	3.093
Elp3	1	3.042
Ald1	1	2.995
CT27394	1	2.955
Fkbp14	1	2.954
Sil1	1	2.884
CG6067	1	2.836
Cyp6a8	2	2.756
CG3164	3	2.752
eIF2gamma	1	2.717
fbl	1	2.703
sqd	2	2.64
CG17562	1	2.537
AsnS	1	2.532
TyrRII	1	2.513
CG1648	20	2.472
bel	2	2.457
Ccs	2	2.439
CG10799	1	2.399
LManVI	6	2.363
CG6908	4	2.33
MRP	4	2.32
CG30197	1	2.295
GstD5	1	2.277
CG34454	2	2.27
Sply	1	2.253
Rtnl1	1	2.247
scpr-C	8	2.242
CG2004	7	2.116
FarO	1	2.114
CG7090	1	2.106
Treh	1	2.102
mge	2	2.07
CG5377	3	2.063
CG10413	2	2.063
EloB	1	2.038
Rrp40	2	2.011
Mccc2	3	1.994
CG15343	1	1.95
Khc	7	1.936
CG11334	5	1.934
Vps16A	1	1.93
PPO2	15	1.925
Sp7	2	1.925
CG8775	2	1.918
CG17124	1	1.914
Nacalpha	1	1.902
CG11005	1	1.894
CaMKII	2	1.89
wbl	2	1.885
hoip	2	1.885
Mtap	5	1.883
rdx	1	1.883
CG5853	2	1.875
CG7766	2	1.863
scrib	1	1.857
Zw10	1	1.849
CG6907	2	1.849
Xxylt	1	1.844
CG6432	13	1.841
CK01296	1	1.829
alpha-Est7	10	1.815
Acer	6	1.78
Pebp1	5	1.771
Der-1	1	1.765
Perk	1	1.755
FASN3	32	1.753
cg5945	1	1.753
CG12138	1	1.744
smp-30	5	1.743
Cmpk	7	1.742
Cnx14D	1	1.739
CG7519	2	1.734
Mic26-27	1	1.732
CG5958	3	1.682
AK-3	4	1.668
Tret1-1	1	1.667
BVRA	4	1.664
Coq6	1	1.664
CG5126	1	1.662
Hsc70-3	23	1.651
tobi	3	1.65
Obp51a	5	1.647
Porin2	7	1.647
Lsd-1	4	1.643
CG7011	1	1.638
Sgp	5	1.637
CG10560	1	1.629
Grx1	2	1.619
Hmt-1	2	1.614
CG18842	1	1.61
CG30491	1	1.605
Nplp2	5	1.602
Yp3	11	1.596
PPO1	21	1.594
Xbp1	14	1.591
fbp	11	1.588
Synd	2	1.584
Uggt	7	1.582
up	8	1.577
Prosbeta2	5	1.573
CaBP1	6	1.571
AIF	3	1.566
CG15118	1	1.563
CG7910	13	1.559
RpL37A	1	1.558
Cyp9b2	1	1.558
Capr	1	1.553
Ndg	5	1.552
FASN2	43	1.54
Sgt	2	1.536
GRP170	15	1.531
RpS5b	1	1.53
EG:103E12.2	3	1.53
Rpn9	2	1.53
CG11594	7	1.527
SCOT	7	1.524
CG4020	6	1.522
PI31	3	1.519
CG10550	2	1.517
CG11790	2	1.513
BEST:GH22856	16	1.505
spag	1	1.503
pyd3	5	1.499
CG31086	2	1.499
Npl4	4	1.498
Jheh1	5	1.498
Pfrx	4	1.497
CG2640	1	1.492
Dbct	1	1.491
CG5973	2	1.49
Apoltp	6	1.49
apolpp	93	1.488
Tps1	39	1.484
TpnC73F	2	1.483
CG17560	5	1.482
rin	2	1.48
Acbp2	6	1.479
CG6638	2	1.476
Gclm	3	1.474
Gpat4	1	1.471
Sms	1	1.469
Jabba	2	1.468
Vha44	3	1.464
Npc2h	1	1.462
Cyp4e2	4	1.46
Ldsdh1	5	1.459
Sam-S	2	1.451
Pmm2	3	1.448
betaTub85D	4	1.438
colt	2	1.438
pn	1	1.433
Pgm1	14	1.432
CG14933	1	1.429
galla-1	1	1.429
Gpo1	12	1.427
Ge-1	2	1.424
BEST:GH19547	7	1.421
His4:CG33909	1	1.421
bic	2	1.42
Npc2g	3	1.417
for	5	1.416
CG9498	9	1.416
fiz	6	1.416
yip7	2	1.414
Mccc1	5	1.413
CG16935	6	1.41
pont	4	1.409
Ldh	2	1.408
Yp1	10	1.407
Gp93	12	1.406
eIF3b	3	1.403
HtrA2	1	1.403
cg10407	1	1.402
Caf1-55	1	1.401
CG9436	7	1.4
Cpr47Ea	2	1.399
Nph	2	1.397
PHGPx	9	1.393
Acp53C14b	3	1.393
MP1	2	1.389
CG31313	1	1.388
mora	1	1.388
CG8199	4	1.387
Mpi	1	1.387
alphaSnap	3	1.385
Gnmt	9	1.381
Rap2l	1	1.38
Lam	2	1.38
CG15531	4	1.379
RpLP1	4	1.378
Lmpt	1	1.377
Galt	4	1.376
CG14630	1	1.373
Rpn13	5	1.372
GS	22	1.371
Tm2	1	1.37
Pxd	1	1.367
Lamtor5	1	1.365
Cyp6g1	11	1.364
Jon65Aiv	3	1.363
Hrb98DE	2	1.362
Smvt	1	1.362
Arf79F	1	1.362
Glut1	1	1.36
Mal-B2	9	1.356
Sccpdh1	4	1.356
BcDNA:AT13539	1	1.355
Ahcy	6	1.354
Dic1	1	1.354
CG9673	2	1.351
CG4666	4	1.347
eIF4G1	6	1.344
CG9588	2	1.343
CG17508	1	1.343
UK114	8	1.342
BEST:LD29996	1	1.342
GstD3	1	1.336
Cndp2	7	1.335
Karybeta3	12	1.333
Sec22	3	1.332
Ugt49B1	1	1.332
Prosbeta6	9	1.329
CG13284	2	1.329
l(2)k04810	1	1.328
CG3663	1	1.326
Neurochondrin	4	1.324
CG12173	3	1.324
Obp56d	5	1.323
CG11905	1	1.323
P58IPK	3	1.323
Agpat3	1	1.323
CG3513	1	1.322
Gpdh1	27	1.321
Mtp	9	1.321
CRAT	3	1.321
CG45076	1	1.32
bur	2	1.317
FASN1	103	1.316
CG12106	1	1.315
Cpr47Ea	37	1.314
Abcd3	5	1.312
PSMG1	5	1.309
BG642312	1	1.308
CG2852	6	1.305
CG2059	1	1.305
RpS30	2	1.302
CG11158	1	1.301
GstE3	6	1.291
CG12262	17	1.29
CG9953	1	1.288
whd	7	1.287
Prosalpha5	4	1.285
Desat1	4	1.285
CG3842	1	1.285
CG4592	2	1.284
P5CS	17	1.283
Mdh1	9	1.282
Acp76A	1	1.282
tral	3	1.281
Cnx99A	1	1.281
RanGAP	2	1.279
CG4335	4	1.279
CG9512	2	1.277
atl	1	1.276
Dek	1	1.275
anon-EST:Posey113	2	1.275
Ufm1	1	1.274
GstT4	2	1.273
Mal-A1	4	1.27
bgm	1	1.27
CG5044	4	1.268
HisRS	4	1.267
mtd	2	1.267
GstE9	4	1.265
eIF3m	5	1.265
Sccpdh2	3	1.264
CG10433	1	1.264
EG:22E5.5	2	1.26
Men	24	1.257
CT9987	9	1.257
Cpr65Au	1	1.257
mAcon2	3	1.257
Rpn7	2	1.254
Act79B	2	1.249
nec	4	1.249
Flo2	4	1.249
Acat2	5	1.248
Prosbeta1	8	1.246
Prosalpha4	7	1.246
p23	4	1.245
RpL19	4	1.242
AlaRS	10	1.242
Sc2	5	1.241
CG3999	3	1.239
Fdh	5	1.238
BcDNA:LD13269	1	1.238
FeCh	11	1.237
CG8132	2	1.237
Ufc1	1	1.235
His2B:CG33910	2	1.233
betaTub97EF	10	1.233
Kr-h2	3	1.232
pepCG10602	9	1.23
Nurf-38	12	1.229
Ech1	7	1.228
rngo	4	1.228
CG6178	3	1.228
CG11151	3	1.225
CG1673	4	1.223
CG8192	1	1.223
anon-WO0140519.58	5	1.222
Cyp28a5	1	1.221
RpL23	3	1.22
Calr	7	1.217
Eip55E	5	1.217
Prx3	7	1.216
Tsp	1	1.212
Dcr-2	1	1.211
BEST:CK00496	4	1.21
ATPCL	34	1.209
Peritrophin-A	3	1.209
M7BP	1	1.208
RpL38	2	1.207
Prosbeta3	3	1.207
Rpn10	1	1.207
lost	12	1.206
Jheh2	3	1.206
GCS2beta	4	1.205
Cog8	1	1.205
Prx6005	3	1.204
zda	4	1.203
ergic53	5	1.203
Dhrs4	5	1.2
CG15739	1	1.199
Dmel\CG2200	6	1.198
Afg3l2	1	1.196
deltaCOP	2	1.195
Dmel\CG1532	6	1.194
Vps35	1	1.193
Had1	13	1.192
Aldh-III	9	1.192
anon-EST:Posey268	1	1.192
Fer2LCH	12	1.191
CG10623	4	1.19
NTPase	3	1.189
gammaCOP	7	1.188
BVR	5	1.187
mRpL15	1	1.186
CG17544	2	1.186
Pgd	19	1.185
eIF3a	2	1.185
Acp26Aa	2	1.179
betaggt-I	2	1.179
Mal-A7	1	1.179
Obp99b	3	1.174
scu	12	1.171
Mlc1	5	1.171
puml	4	1.171
dm1	7	1.169
Tm1	4	1.169
Cand1	3	1.169
RyR	2	1.168
Cyp4g1	24	1.167
Rpt1	7	1.167
Acsl	7	1.166
RpL31	1	1.165
Tspo	1	1.165
beta-PheRS	6	1.163
Oatp58Db	1	1.161
hts	1	1.159
PAPLA1	3	1.158
RpL36	4	1.155
CG5171-RC	2	1.155
Alp4	1	1.155
Prx5	8	1.154
nebu	1	1.154
mt:CoII	2	1.153
Uba2	2	1.153
CG11134	2	1.153
muc	11	1.152
Vha14-1	2	1.152
RpS7	7	1.151
CG12562	3	1.15
MSBP	4	1.149
Tapdelta	1	1.149
NUCB1	4	1.149
Kcmf1	1	1.149
CCT1	7	1.148
Hmgs	4	1.148
und	1	1.148
mat	1	1.148
O-fut1	1	1.147
CG5065	3	1.147
Nlp	2	1.146
Mal-A6	2	1.145
CG6484	1	1.145
ScpX	3	1.144
clu	3	1.143
vir-1	1	1.143
CG11147	1	1.143
RpL14	5	1.142
Apt1	3	1.142
Galphas	1	1.142
RpL30	2	1.141
SsRbeta	1	1.139
Rpt4	7	1.138
RpL35	2	1.138
CG4562	1	1.136
CG7203	2	1.133
Aprt	1	1.133
alpha-KGDHC	7	1.132
ssp7	1	1.132
ATP6AP2	3	1.132
CT16527	2	1.132
ALT	10	1.131
ND-B14.5B	2	1.13
Fas2	2	1.129
babos	1	1.129
Pdi	27	1.126
CG17221	2	1.126
CG10237	3	1.124
Hsp60A	16	1.123
brm	1	1.122
Urod	6	1.121
ND-B17.2	1	1.121
Sap47	2	1.121
RpS27A	5	1.119
AMPdeam	7	1.119
Lsd-2	7	1.119
FOHSDR	6	1.118
Rpn1	6	1.117
CG9360	7	1.117
SpdS	3	1.117
SmD1	1	1.117
CG17022	1	1.116
Pfas	10	1.116
Hsp27	2	1.115
Irp-1B	26	1.111
CG11857	1	1.111
pic	3	1.111
ACC	64	1.11
Etf-QO	7	1.11
bsf	11	1.109
su(r)	11	1.109
prtp	5	1.109
eIF3i	2	1.109
exu	3	1.108
CPT2	6	1.107
Gabat	3	1.107
Dip-c	1	1.106
cg7461	19	1.105
Galk	15	1.105
awd	6	1.104
GlyS	16	1.104
GlyP	49	1.103
Fkbp59	8	1.103
RpL37a	1	1.103
Cyp312a1	2	1.103
RpL13	7	1.102
Bet3	1	1.102
Gdi	4	1.102
Fkbp12	7	1.101
Gale	9	1.101
RpS24	3	1.101
Rpt6	6	1.1
Jafrac1	7	1.099
AGBE	22	1.097
RpS19a	7	1.097
fabp	6	1.097
CG1486	2	1.097
anon-84Ea	3	1.097
Pgk	13	1.096
Hex-c	15	1.096
Ubpn	3	1.096
Cyt-b5-r	5	1.095
Eb1	4	1.095
Mhc	1	1.094
Mkk4	1	1.094
Mfe2	20	1.093
CG14407	2	1.093
ERp44	6	1.092
vib	3	1.09
smid	1	1.09
PCB	47	1.089
TpnC25D	1	1.089
CG31198	5	1.089
Fatp1	4	1.089
P32	5	1.088
RpS9	4	1.087
ERp60	15	1.087
dj-1beta	1	1.087
CG8128	1	1.087
ND-MLRQ	2	1.086
Dmel\CG15093	6	1.086
mRpL35	1	1.086
CalpA	4	1.085
Tm1	3	1.084
Mpc1	1	1.084
Eno	20	1.083
Uba1	25	1.083
GstD9	2	1.083
Prosalpha3	4	1.083
ND-MNLL	1	1.083
Ts	1	1.083
Adk2	7	1.082
Gk1	3	1.082
CG30022;CG30023	3	1.082
CCT2	15	1.081
CG12321	6	1.081
Aldh7A1	8	1.08
spidey	7	1.079
CG17333	8	1.079
Cpr67B	6	1.079
Lac	2	1.079
Dref	1	1.079
Sec23	10	1.078
ND-SGDH	4	1.078
Hsc70-5	15	1.077
CG4390	2	1.076
Ntf-2	5	1.075
Rad23	5	1.075
Fum1	8	1.074
ND-B17	4	1.074
CG9297	3	1.073
RpS15Aa	3	1.072
CG10126	2	1.072
RpS17	6	1.071
Coprox	4	1.07
CG1635	1	1.07
Irp-1A	3	1.07
sta	11	1.069
ValRS	3	1.069
arg	2	1.069
Psa	8	1.068
Rpn2	5	1.068
CG6726	7	1.068
AOX3	11	1.068
Idgf2	5	1.067
ATPsynE	2	1.066
REG	2	1.066
TER94	32	1.065
CG7768	1	1.064
Rpn11	1	1.064
Taldo	10	1.063
wal	14	1.059
Hel25E	3	1.059
CG15717	3	1.059
Rpn3	5	1.058
Adi1	4	1.058
pli	2	1.056
Inx2	2	1.056
CCT4	5	1.055
CG3702	1	1.053
Nepl9	1	1.053
HDAC6	4	1.053
cact	6	1.051
Gs2	10	1.051
Mgstl	2	1.05
Dhc64C	7	1.05
Cpr49Ae	3	1.049
Oat	3	1.049
lqfR	1	1.049
Adh	23	1.047
Naprt	4	1.047
BcDNA:RE30346	1	1.046
UGP	23	1.044
Or83c	1	1.044
CG11267	7	1.042
Aos1	3	1.042
CG11899	4	1.041
Ran	2	1.04
Sumo	1	1.04
CG11811	2	1.04
Mlc-c	3	1.039
tws	3	1.039
Sar1	6	1.038
eIF3l	3	1.038
Pcd	2	1.035
Pdxk	2	1.034
CG6409	3	1.033
ND-75	22	1.031
ND-15	3	1.031
kcc	2	1.031
tzn	2	1.031
Pgi	17	1.03
Nrg	5	1.03
Herc4	7	1.029
Cyp6d5	5	1.029
CG8891	2	1.029
Act88F	2	1.028
Mdh2	23	1.028
sgll	1	1.027
CalpB	3	1.027
Prosbeta7	10	1.026
CG17127	5	1.026
CG1236	1	1.026
hfp	1	1.026
CG117799	2	1.026
GstE12	8	1.025
RpL10	4	1.025
COX7A	1	1.022
NP15.6	1	1.022
Idgf3	5	1.021
Alg-2	2	1.021
CG9331	9	1.019
TOM1	2	1.018
cora	3	1.018
DCTN1-p150	2	1.017
Syx8	2	1.016
DppIII	13	1.015
HINT1	1	1.015
Rpe	2	1.015
RpS23	5	1.014
CG44245	8	1.014
tube	3	1.014
RpS3A	15	1.013
Hsdl2	7	1.013
anon-WO0140519.48	3	1.012
CG12171	4	1.012
ND-13A	3	1.012
Ost48	4	1.011
Rpn8	5	1.01
CG7322	11	1.009
CCT5	6	1.009
lin	1	1.009
Uba5	1	1.009
alphaCOP	8	1.008
Cyp1	6	1.008
Cyt-b5	3	1.007
Prosalpha1	8	1.007
CG31098	2	1.007
D2hgdh	14	1.006
RpS13	1	1.006
Sec13	1	1.005
Nt5c	1	1.005
Paics	18	1.004
Mlp60A	2	1.004
betaCOP	3	1.004
CG31063	2	1.004
Ald1	1	1.002
Lsp1beta	3	1.002
RpL4	14	1.001
RpS8	13	0.999
Tm2	3	0.999
Sfp26Ad	2	0.999
His2A:CG33865	2	0.999
Gmer	1	0.999
Zasp52	1	0.998
CG1902	7	0.998
Ist1	1	0.998
EbpIII	6	0.997
wupA	4	0.997
cathD	8	0.997
wupA	3	0.997
GstE7	4	0.997
nrv2	1	0.997
LKRSDH	3	0.996
Sod2	4	0.995
glob1	11	0.994
RpS3	6	0.994
Hrb27C	7	0.994
ATPsynCF6	6	0.993
RpL32	3	0.993
RpL15	4	0.992
LeuRS	3	0.992
ste24a	2	0.992
r-l	1	0.992
CG14292	2	0.991
Pdhb	14	0.99
CG4598	4	0.99
Mipp1	5	0.989
CG17765	1	0.988
Acsf2	5	0.987
CG31751	3	0.987
Mtpalpha	26	0.986
CG15117	3	0.986
pix	3	0.986
GILT1	3	0.986
P5cr-2	2	0.985
Hsp60B	2	0.985
RpL22	5	0.984
Rpn12	1	0.984
CG7214	1	0.982
EndoGI	7	0.981
CtBP	3	0.98
grass	8	0.98
Obp99c	4	0.979
Cpr78Cc	1	0.979
Prosalpha6	6	0.978
Adk2	5	0.977
Mapmodulin	3	0.977
CG5364	4	0.976
CG1907	6	0.976
pug	9	0.976
RpL27	2	0.976
yip2	13	0.975
Mst57Da	1	0.975
TotC	3	0.975
CG34132	3	0.975
p47	5	0.974
CG4115	3	0.973
RpS20	3	0.971
CG4752	7	0.971
CNBP	1	0.97
RpS2	4	0.969
CG15369	2	0.969
sdr2	3	0.969
mEFTu1	4	0.969
Srlp	2	0.969
Pect	3	0.968
Prosbeta4	6	0.967
RpL23A	7	0.966
dl	9	0.966
Hmu	6	0.966
Dlic	1	0.966
yellow-c	1	0.966
l(2)37Cc	14	0.965
RpL18A	6	0.964
RpS27	1	0.964
GlnRS	4	0.963
Nrd1	2	0.963
Dif	1	0.963
Usp14	5	0.962
anon-37B-2	1	0.962
CG5112	4	0.961
QIL1	1	0.961
RpL7	5	0.96
ND-30	9	0.96
Trap1	8	0.96
ND-39	10	0.96
Acph-1	1	0.96
PPP4R2r	1	0.959
Ufd1-like	1	0.959
Cyp6a13	1	0.959
rho-4	1	0.959
Pp2A-29B	8	0.957
EbpII	3	0.956
CG10527	4	0.956
Reg-2	3	0.956
dUTPase	2	0.956
Zw	8	0.955
Prosbeta5	3	0.955
ScsbetaG	4	0.954
Rap1	2	0.954
ND-B18	1	0.954
Yip1d1	1	0.954
nudC	1	0.954
CG8586	1	0.953
CG1440	3	0.952
betaTub56D	10	0.951
Tim8	2	0.948
pll	2	0.945
Gip	4	0.945
Hacl	2	0.945
CG8230	1	0.945
CG30291	1	0.945
ScsbetaA	14	0.944
CG8003	1	0.944
mtSSB	2	0.944
IMP	2	0.944
SC35	1	0.944
CCT3	12	0.943
Drp1	1	0.942
Hsc70Cb	29	0.941
ALiX	5	0.941
CG6357	1	0.941
Agxt	3	0.941
Hsp68	7	0.94
Sec31	10	0.94
Rpt2	7	0.94
CG3609	8	0.94
Plap	2	0.94
Hsc70-4	32	0.939
Yp2	20	0.939
RpL10Ab	2	0.939
Hsp26	3	0.938
Hsp83	32	0.936
PyK	22	0.934
Mtpbeta	16	0.934
Fim	10	0.934
MetRS	5	0.934
Phb2	8	0.933
ND-49	9	0.933
Kyat	3	0.933
Act57B	4	0.932
alphaTub84B	10	0.93
TpnC4	5	0.93
Shmt	15	0.929
RpS6	7	0.929
ND-20	3	0.929
Tl	4	0.929
Nlaz	3	0.929
Ance	2	0.929
Cat	27	0.927
RpS10b	6	0.927
Fas3	4	0.927
AnxB10	6	0.927
CG32109	1	0.927
RpS12	6	0.926
Nap1	4	0.926
kst	8	0.926
mRpL12	2	0.926
mAcon1	37	0.925
Nepl15	3	0.925
Pglym78	12	0.924
Est-6	14	0.924
nmd	1	0.924
kdn	16	0.922
RpS18	5	0.922
CG1416	5	0.921
BG:DS00797.2	1	0.921
Nt5b	5	0.92
Prosalpha7	5	0.919
Tpi	15	0.918
Nsf2	3	0.918
Aldh	20	0.917
RpS28b	5	0.917
Rpn5	3	0.917
mt:Cyt-b	1	0.917
anon-WO02059370.13	5	0.917
E3	19	0.916
EMC2A	2	0.916
Gapdh1	5	0.915
SerRS	5	0.915
l(1)G0320	2	0.915
ATPsynF	6	0.914
COX4	6	0.914
dare	1	0.914
Acbp3	1	0.914
emb	3	0.913
CG12279	3	0.912
Eaat1	2	0.912
EG:140G11.5	2	0.912
ETFB	13	0.911
SP	1	0.911
Echs1	10	0.91
Pdha	14	0.91
Chc	26	0.91
COX5B	2	0.91
Argk1	27	0.909
IleRS	1	0.909
GH26	13	0.908
aralar1	15	0.908
ND-B16.6	5	0.908
GNBP-like	1	0.908
anon-WO0153538.36	18	0.907
ND-51	11	0.907
Nipsnap	4	0.906
Tsp42Ed	1	0.906
RpL27A	3	0.905
Fer1HCH	5	0.904
Gapdh2	7	0.903
RpS11	6	0.903
Argl	3	0.902
anon-WO0118547.344	34	0.901
Idh	23	0.901
pst	2	0.901
Uch	3	0.901
blw	34	0.9
AdSS	8	0.9
Esyt2	5	0.9
ATPsynD	14	0.899
chic	4	0.899
ps	2	0.899
RpL7A	5	0.897
Syb	1	0.896
vimar	2	0.895
RpL11	4	0.894
RpLP2	3	0.894
Vha55	22	0.892
ND-B22	2	0.892
Hexo2	2	0.892
Usp5	1	0.892
Pfk	15	0.891
anon-AE003828.1	2	0.891
CG6415	6	0.891
CG6567	1	0.891
ATPsyndelta	6	0.89
CG16713	1	0.89
Cisd2	2	0.89
UQCR-C1	24	0.889
RpL9	2	0.889
roh	2	0.889
Lasp	1	0.889
CG31548	5	0.889
RpS5a	3	0.888
eIF4A	14	0.888
CG9391	9	0.887
L2HGDH	3	0.887
Idgf6	14	0.885
Ugt35C1	5	0.884
Fuca	1	0.884
BcDNA:RH42907	1	0.884
RpL12	4	0.883
RpL28	4	0.883
fon	2	0.883
CG17093	5	0.882
Hsp60C	8	0.881
BcDNA:RH09070	2	0.881
Tctp	2	0.881
RpL17	6	0.879
ND-19	5	0.879
CG10086	1	0.879
porin	12	0.877
Rack1	10	0.876
Mtch	5	0.876
UQCR-11	3	0.876
Cbs	2	0.875
154229_at	6	0.874
Acp53Ea	2	0.874
mRpS30	1	0.874
Myd88	10	0.873
Gal	3	0.873
Cpr51A	1	0.873
BcDNA:RE33866	2	0.872
VhaSFD	5	0.872
CT18390	2	0.872
anon-WO0172774.138	3	0.872
Scsalpha1	10	0.871
Fas1	7	0.871
Rab2	5	0.871
CG17691	4	0.871
Pld3	3	0.871
COX5A	6	0.87
cher	15	0.87
lap	3	0.87
Gss2	7	0.869
Rpt5	11	0.867
RpS26	4	0.866
Idgf4	14	0.866
Droj2	8	0.866
Nup358	4	0.865
Vha26	7	0.864
Dip-B	3	0.864
CG6180	3	0.863
anon-WO0172774.89	3	0.862
CG5355	14	0.862
Stim	2	0.862
ctp	1	0.862
yps	2	0.86
obst-E	2	0.86
CT33083	2	0.86
eEF2	22	0.859
Sec24CD	3	0.858
hlk	4	0.858
Prx2540-1	9	0.857
RpS21	4	0.857
GstS1	16	0.856
Hf	1	0.856
CT1789	1	0.856
14-3-3epsilon	10	0.855
Trxr-1	13	0.855
Stip1	4	0.855
CG3534	2	0.854
Sfp77F	1	0.853
ATPsynbeta	26	0.852
slf	5	0.852
PMCA	8	0.851
RpL21	2	0.851
eEF1gamma	11	0.849
cib	4	0.849
Mp20	12	0.848
Ssadh	7	0.848
CG11980	3	0.848
EG:BACR7A4.14	9	0.847
Gdh	5	0.847
RpL24	4	0.847
Cyp12d1-p	5	0.846
nahoda	3	0.845
Vha68-2	16	0.844
Cont	2	0.844
Past1	13	0.843
21430192	7	0.843
Rpt3	9	0.84
Rab10	2	0.84
RpL5	7	0.837
CCT6	7	0.837
wdb	1	0.837
CG17597	1	0.837
Got1	6	0.836
CG2767	3	0.835
eIF3j	1	0.835
flap	1	0.834
sturkopf	2	0.834
CG5009	9	0.833
Fs(2)Ket	5	0.833
Vta1	1	0.833
P5CDh1	10	0.832
alt	2	0.832
CG33295	2	0.832
ATPsyngamma	14	0.831
alpha-Spec	19	0.831
BcDNA:RH27395	4	0.831
GlyRS	10	0.831
RpS4	7	0.83
BcDNA:RH70154	1	0.83
l(3)80Fj	3	0.83
Rab7	4	0.829
Pka-R2	2	0.829
CG3566	2	0.829
Idh3b	10	0.828
CCT8	8	0.828
ThrRS	5	0.828
CG5793	1	0.828
Cyt-c-p	8	0.827
AP-2alpha	4	0.827
ppl	1	0.827
Ogdh	2	0.825
RpS16	7	0.824
ND-42	9	0.824
Rop	4	0.823
Hex-A	6	0.823
Arpc5	1	0.823
l(3)02640	1	0.823
eIF3h	2	0.823
ND-ASHI	4	0.822
Spn42Da	2	0.822
Mcr	2	0.821
RpL36A	1	0.82
Rab5	2	0.82
ApepP	2	0.82
Vha100-1	1	0.82
eEF5	3	0.818
Hsp23	2	0.817
Rtnl1	9	0.817
NimB2	1	0.817
Mo25	1	0.817
Letm1	2	0.816
ATPsynO	9	0.815
Pdk	5	0.815
dHspB8	13	0.814
Prm	24	0.814
vig	1	0.814
CG31075	4	0.814
Myo61F	4	0.814
CG18547	2	0.813
AIMP1	1	0.813
Vha13	2	0.812
sea	4	0.811
Faa	2	0.811
RpL34b	3	0.81
Strn-Mlck	6	0.81
CAH1	2	0.809
eEF1alpha1	10	0.808
26-29-p	6	0.808
RpL6	5	0.808
CG10467	3	0.808
CG6733	1	0.808
Mitofilin	5	0.808
LManII	1	0.807
CG17919	2	0.807
Tudor-SN	21	0.806
ttm50	1	0.806
Sap-r	10	0.805
Spn38F	8	0.804
coro	6	0.803
CG8360	1	0.803
Prat2	5	0.802
zetaCOP	2	0.802
CG31673	1	0.801
ATPsynB	10	0.8
ATPsynG	3	0.799
Hn	4	0.799
veil	1	0.799
RpS14b	3	0.798
Gclc	2	0.798
eEF1beta	7	0.797
Ilk	1	0.797
Pka-R1	3	0.797
Mlp84B	10	0.795
Mal-A5	1	0.795
Cpr49Ab	16	0.793
Cyt-c1	8	0.791
CG42325	2	0.791
ref(2)P	3	0.791
CG6707	1	0.79
Mpcp1	2	0.79
Spn88Ea	2	0.79
ND-18	2	0.789
CRMP	4	0.788
beta'COP	5	0.788
RPA3	1	0.788
Moe	7	0.787
CG14434	1	0.786
Jafrac2	1	0.786
RpL18	5	0.785
SdhB	4	0.785
Men-b	7	0.783
Act42A	6	0.782
eIF5	1	0.78
TppII	5	0.78
Actn	15	0.779
bt	33	0.777
spict	1	0.777
RpL3	5	0.776
Spn42Dd	2	0.776
CG10098	1	0.776
EG:BACR42I17.2	1	0.775
GH07925p	10	0.774
CG7072	2	0.774
CG5323	2	0.774
Cpr49Aa	5	0.773
mil	3	0.772
obst-A	2	0.772
Cpr100A	4	0.771
Cpr97Eb	3	0.771
Pepck2	5	0.768
sesB	20	0.767
CG5028	10	0.766
Acp1	1	0.766
GstD1	7	0.765
CG1371	2	0.765
CG9336	3	0.763
Ak3	3	0.763
GstO2	7	0.763
Arc42	3	0.762
CG4679	3	0.762
SdhA	12	0.761
SP18	1	0.761
DhpD	2	0.761
Gyg	3	0.76
Cys	7	0.759
14-3-3zeta	11	0.757
Vha36-1	6	0.757
LamC	4	0.757
LamC	11	0.756
axo	3	0.756
RpL8	6	0.754
atilla	2	0.754
Tep4	8	0.753
CG12163	3	0.753
cype	1	0.752
rept	2	0.752
Tsp74F	1	0.751
Drat	1	0.75
Cp1	7	0.749
HIP	5	0.749
eRF1	2	0.749
sel	2	0.746
l(2)efl	5	0.746
CG15347-RB	3	0.745
UQCR-C2	27	0.744
RpS25	2	0.744
CG8993	2	0.744
Ifrd1	1	0.744
cpa	3	0.744
yellow-b	2	0.743
c-SPH35	1	0.742
SERC	28	0.741
Naa15-16	2	0.74
SelD	3	0.738
serp	5	0.738
Galphao	1	0.738
Akr1B	17	0.737
AnxB9	11	0.737
capt	7	0.736
Map205	1	0.736
eIF1	3	0.735
Glt	4	0.734
Cpr57A	2	0.733
sls	6	0.731
regucalcin	17	0.73
Chd64	11	0.73
Mpcp2	4	0.73
CCT7	10	0.729
Acp65Aa	3	0.728
Gel	7	0.728
rhea	1	0.728
Cdc37	3	0.727
Ogdh	1	0.727
ND-B14.5A	4	0.726
Gbeta13F	4	0.725
Prosalpha2	2	0.724
CG7054	3	0.724
nrv1	1	0.723
Dp1	7	0.721
Vap33	5	0.721
Pur-alpha	1	0.721
Vps13	4	0.72
RpS29	1	0.718
rl	3	0.718
CkIIalpha	2	0.717
Cam	1	0.714
Tom40	3	0.713
RpL26	1	0.712
Idh3a	14	0.712
pAbp	10	0.711
CG7630	1	0.711
CG8728	3	0.711
Ect3	4	0.709
Sodh-1	4	0.708
Rab1	3	0.708
wdp	1	0.708
ry	1	0.708
CG18473	1	0.706
Inos	7	0.704
CREG	4	0.703
Cpr97Ea	1	0.703
Grx4	3	0.701
sun	1	0.7
Ak1	6	0.697
nrv3	2	0.697
CG2246	1	0.697
Rab8	1	0.696
CG8054	1	0.693
GMF	2	0.693
Hpd	8	0.691
CG17896	10	0.688
Amph	5	0.686
Vha68-1	3	0.686
Acp62F	2	0.685
Vinc	6	0.685
Jwa	2	0.684
grsm	4	0.684
fest	1	0.684
Pax	6	0.681
CG43074	3	0.681
GstT1	2	0.681
Cyp9f2	3	0.679
COX6B	3	0.677
CG13321	3	0.677
ND-13B	3	0.677
eIF2alpha	2	0.677
B52	4	0.676
CG7523	1	0.676
cmet	3	0.676
mts	5	0.674
Gs1	7	0.669
tsr	8	0.669
Akap200	3	0.669
VhaAC39-1	3	0.668
Srp68	2	0.668
Mlc2	4	0.666
Nup214	1	0.666
CG1674	2	0.665
Bacc	2	0.664
Amy-p	2	0.663
AsnRS	1	0.663
ACSL1	1	0.657
CG3270	2	0.656
CG8888	3	0.651
levy	2	0.65
Snx1	5	0.648
uif	5	0.646
CG2915	3	0.645
hgo	4	0.644
flr	8	0.643
zip	8	0.643
CG5554	2	0.642
RpL13A	2	0.641
Snx6	1	0.641
CG4239	1	0.641
BEST:GH11240	19	0.64
Sfp24F	4	0.64
Uros1	1	0.64
Ppn	13	0.639
Acp36DE	15	0.638
CG16760	6	0.638
EG:EG0003.8	1	0.637
RFeSP	3	0.636
fax	4	0.636
Sfp60F	1	0.634
nclb	2	0.634
mEFTs	3	0.633
CG42704	3	0.632
Atpalpha	30	0.631
ND-24	7	0.631
Abp1	1	0.63
Dup99B	1	0.629
CG2861	1	0.629
RpLP0	6	0.628
eEF1delta	2	0.628
CtsB	3	0.627
Q9VKZ7_DROME	1	0.627
Rho1	5	0.623
CG5162	2	0.623
Ras64B	2	0.623
ND-23	4	0.622
CG18858	1	0.622
GstE11	3	0.621
Tina-1	1	0.621
eRF3	2	0.621
ics	2	0.62
Got2	21	0.619
UQCR-14	5	0.619
Spn43Ab	4	0.617
GstT2	1	0.617
EMC8-9	2	0.617
emp	4	0.615
Send1	2	0.612
Pp1alpha-96A	3	0.611
Lsp2	1	0.61
ND-PDSW	3	0.606
Sfp87B	1	0.604
BcDNA:RH62928	1	0.599
LpR1	1	0.599
EMC5	1	0.598
Obp56a	2	0.597
Rpn6	5	0.596
CG10727	1	0.596
CG5023	11	0.593
bond	1	0.593
LanB1	4	0.593
CG8785	1	0.593
Rab11	4	0.591
Dhpr	2	0.591
Acbp1	1	0.59
beta-Spec	4	0.584
ND-ACP	1	0.584
Mst57Dc	1	0.581
LanA	4	0.581
BG:DS01759.2	2	0.58
Prps	3	0.579
shi	5	0.578
Lmpt	4	0.574
Cubn	3	0.574
t	2	0.572
verm	1	0.569
CG2233	4	0.568
AdSL	5	0.568
Cpr64Ac	5	0.564
CG3397	3	0.562
Arl8	1	0.562
Scp1	12	0.561
Oscillin	3	0.554
ND-B15	2	0.554
CG42564	1	0.552
CG8927	4	0.551
EMC7	1	0.551
CG18512	1	0.548
Gasp	2	0.546
Rpt4R	2	0.546
Clic	2	0.545
AP-1-2beta	3	0.544
Bsg	2	0.544
Cyp12a4	5	0.542
Mhc	1	0.541
CG5854	1	0.541
mRpS23	1	0.538
Cse1	4	0.526
RhoGDI	2	0.523
CG8066	5	0.522
BcDNA:RH62365	1	0.522
Fbp1	22	0.521
UQCR-6.4	1	0.519
AspRS	4	0.517
LanB2	7	0.515
Uro	2	0.514
CG32483	1	0.513
CG6984	2	0.513
Spn28F	3	0.512
GC1	1	0.508
Chchd3	3	0.507
SmydA-9	1	0.507
anon-WO0140519.87	1	0.505
Cdlc2	2	0.502
Gdh	1	0.501
Zasp66	3	0.499
AAF47782	1	0.498
alpha-Est5	3	0.496
CG31373	3	0.494
Sfxn1-3	4	0.494
TotA	1	0.494
CG12726	1	0.489
CG16826	11	0.488
AOX1	3	0.486
CG8613	3	0.486
Lsp1gamma	6	0.484
Tim23	1	0.484
Sip3	5	0.482
Ppt1	1	0.481
Snx3	1	0.48
Spn77Bb	5	0.479
CaMKI	1	0.476
AAF51252	3	0.47
GluProRS	4	0.467
mRpS10	1	0.463
CG15116	1	0.459
CG17904	1	0.454
CG32919	6	0.453
Mtk	1	0.449
BcDNA:RH08259	1	0.448
CT24026	2	0.442
Stat92E	2	0.441
CG7966	3	0.44
Cyp28d1	1	0.436
GstE1	1	0.431
CG31704	2	0.425
BomBc2	2	0.419
Clc	2	0.413
mRpL53	2	0.406
bor	2	0.404
CG13220	1	0.404
CG10911	4	0.402
dYOD1	1	0.402
RPA2	1	0.402
CG13155	3	0.39
CG43090	4	0.39
Arp3	2	0.39
HDC03337	1	0.381
Hao	2	0.379
lectin-30A	3	0.374
CG31087	1	0.369
mfas	4	0.365
fln	5	0.364
CG1637	1	0.362
CIAPIN1	1	0.355
Met75Ca	1	0.352
mEFTu2	1	0.351
Ugt36E1	1	0.338
Sirt2	1	0.328
Cpr30B	1	0.327
Spn77Bc	3	0.319
asrij	2	0.314
Trx-2	1	0.311
Cdc42	2	0.309
IM33	4	0.308
CG2663	1	0.302
Tsf1	39	0.286
primo-1	1	0.281
p24-2	2	0.266
POLDIP2	1	0.246
CG17575	1	0.24
BaraA2	9	0.228
CG3604	1	0.228
Nmt	3	0.224
nrm	1	0.219
Dera	2	0.216
GH05741	5	0.213
Lsp1alpha	1	0.2
CG4408	3	0.195
Df31	1	0.174
Bbd	3	0.164
LManII	1	0.149
BomBc3	1	0.144
Jon65Aiii	1	0.131
Drs	1	0.102
CG12990	1	0.1
Sgs3	1	0.096
Pxt	2	0.087
IM1	1	0.065
Rac1	1	0.01
Ebp	2	0.01
Sgs7	1	0.01
Obp56f	1	0.01
CG6230	1	0.01
Spn27A	1	0.01
Ms	1	0.01
Ntan1	1	0.01
by	1	0.01
Sgs8	1	0.01
slgA	1	0.01
CG6195	1	0.01
Usp7	3	0.01
CG8353	2	0.01
cl	1	0.01
ced-6	1	0.01
CG42807	1	0.01
Sardh	2	0.01
CG32694	1	0.01
CG4829	1	0.01
Msp300	2	0.01
sgg	1	0.01
Nazo	1	0.01
Uch-L5	1	0.01
Wdfy2	1	0.01
CSN4	2	0.01
Cpr30F	2	0.01
CD98hc	3	0.01
eIF3d1	2	0.01
boca	2	0.01
CG10220	1	0.01
qsm	1	0.01
Tnpo	2	0.01
Idgf1	2	0.01
Dpy-30L1	1	0.01
twf	1	0.01
Sec61alpha	1	0.01
Pfdn5	1	0.01
