# Supplementary material for: Endoplasmic reticulum-associated protein degradation contributes to Toll innate immune defense in Drosophila melanogaster
Source: Front Immunol. 2023 Jan 19;13:1099637. doi: 10.3389/fimmu.2022.1099637 (PMC9893508; doi:10.3389/fimmu.2022.1099637)
Supplement: Supplementary file 3 [file Table_2.xlsx]

## Sheet: Proteins
Gene Name	Coverage [%]	# Peptides	# PSMs	# Unique Peptides	# Protein Groups	# Peptides (by Search Engine): Sequest HT	Abundance Ratio: (Sample) / (Control)	Abundance Ratio Adj. P-Value: (Sample) / (Control)	Abundance: WT 1#	Abundance: WT 2#	Abundance: WT 3#	Abundance: Sip3 1#	Abundance: Sip3 2#	Abundance: Sip3 3#
Cbp80	3	1	1	1	1	1	100	2.50707e-16					125499
Kat60	3	1	1	1	1	1	100	2.50707e-16				880252
Arts	3	2	6	2	1	2	100	2.50707e-16				18370.5		60359.7
Tango1	1	1	2	1	1	1	100	2.50707e-16				21913828	20889846	19909352
Cpb	9	1	1	1	1	1	100	2.50707e-16					110756
LManV	7	6	13	4	1	6	100	2.50707e-16						8337723
me31B	2	1	3	1	1	1	100	2.50707e-16				8744787	4229716	151164
vasa	3	2	2	2	1	2	100	2.50707e-16				1.94359e+06
CG7900	5	1	1	1	1	1	100	2.50707e-16					88968
CG31974	4	1	8	1	1	1	100	2.50707e-16				31766.1	634952	751019
CG6529	2	1	1	1	1	1	15.691	2.50707e-16	296528		408950	5559970	7.35775e+06	1.72971e+06
ATPsynbetal	14	5	68	2	1	5	10.632	4.82909e-07	13307.2				265067
CG32195	7	2	2	2	1	2	9.962	5.19441e-06			3872.26		166371	6601.41
Fad2	4	1	1	1	1	1	9.401	4.22179e-07		123514		589911	1777891	581410
SdhAL	2	1	1	1	1	1	7.98	4.87908e-05	8069.12	17903.9			341076	40512.5
CG8004	7	1	2	1	1	1	7.514	8.00442e-05	6422.36		31236.3		140631
BcDNA:RE36920	21	1	1	1	1	1	6.863	5.86626e-06			195801		1.25258e+06
CG5726	3	1	1	1	1	1	6.43	0.000513994			11036		66146.5
ABCB7	4	1	3	1	1	1	6.296	6.28291e-05		91245.5	149835		690497
AdipoR	8	2	7	2	1	2	5.892	2.86239e-07	280595		1.32353e+06	1.75078e+06	3.68772e+06	3.43096e+06
Pbgs	11	3	9	3	1	3	5.379	0.000946316	10109.3	70701.7	139654		621797	97443.3
Fitm2	3	1	1	1	1	1	4.761	0.000238886			347463		4099205	492632
CG10513	7	2	5	2	1	2	4.503	0.000564935	106229	354371	605424	1.4372e+06	1.16305e+06	3.1301e+06
PH4alphaEFB	12	4	10	4	1	4	4.145	1.04208e-05	779410	816200	846438	3.20851e+06	6.25729e+06	4.74972e+06
Cyp6w1	9	5	11	5	1	5	3.838	2.14612e-05	321008		2.7953e+06	3.41801e+06	25241801	6.37415e+06
CT15890	3	1	4	1	1	1	3.647	0.023216	60556.2		94270.3	196047	572555	116946
CG13887	7	2	5	2	1	2	3.602	0.000103397	735994	4.94259e+06	2.68173e+06	4.61653e+06	1.13047e+07	4.21934e+06
Ugt50B3	3	1	5	1	1	1	3.538	0.0394922	17694.1	24153.7	40468.5		335870	27226.4
mod	7	2	4	2	1	2	3.467	0.000768452	557777	3.30851e+06	1.26967e+06	1.92846e+06	5163950
CG18135	2	1	5	1	1	1	3.431	0.0275111	29184.2	289977	82368.4	101001	359246	270723
RpS15	23	2	6	2	1	2	3.413	0.0121463		92239.4			7.56534e+06	246454
CG5839	7	4	14	4	1	4	3.341	0.00147096	3.3298e+06		2.97495e+06	134926		8.59458e+06
CG10184	8	2	6	2	1	2	3.173	0.0514626	20951	90683.9	166859		1.14694e+06	45526.9
VhaAC45	4	1	4	1	1	1	3.165	0.0203161	253062			1.63489e+06	994244	1.27473e+06
Cpr92F	12	2	6	2	1	2	3.1	0.00477658	727031	1.02633e+06		1.25132e+06	5.45543e+06
Tsf2	9	5	10	5	1	5	3.093	0.00959562	435897		1.21819e+06	1.73507e+06	3826822	692776
Elp3	3	1	3	1	1	1	3.042	0.0977654		22656.9	38320.5		168745	35571.9
Ald1	70	28	283	1	1	28	2.995	0.0167385	331210	512057	1.40201e+06			1.57873e+06
CT27394	10	1	3	1	1	1	2.955	0.00128227	744131		2.98356e+06	7.83141e+06	5818744	2.01753e+06
Fkbp14	10	1	3	1	1	1	2.954	9.87998e-05	1.85798e+06	6.28838e+06	2105914	9.43827e+06	6.73473e+06	8731367
Sil1	3	1	6	1	1	1	2.884	0.0730037	196143	298184	141728	392570	1.05985e+06	374061
CG6067	6	1	5	1	1	1	2.836	0.0903537	13304.6	169325	199860		489241	155323
Cyp6a8	4	2	4	2	1	2	2.756	0.00393481	713056	3.69447e+06	3.1869e+06	2.83255e+06	1.37382e+07	1.12697e+06
CG3164	6	3	5	3	1	3	2.752	0.00451056			670324	3.58461e+06	6838042	5.18329e+06
eIF2gamma	2	1	1	1	1	1	2.717	0.000600896	2211689	6.43312e+06	896896	7.93364e+06	11257127	2780315
fbl	5	1	3	1	1	1	2.703	0.0738056		973120	153090	620954	892060	705214
sqd	10	2	6	2	1	2	2.64	0.105702	31588.9	398464	430902	80414	1.10935e+06
CG17562	2	1	3	1	1	1	2.537	0.139105	99192.5	155462	384105	200383	509876	437926
AsnS	3	1	3	1	1	1	2.532	0.0978826	192201		514465			893892
TyrRII	1	1	1	1	1	1	2.513	0.00343486	4.12154e+06	4.2904e+06	1.59146e+06	10446697	5343205	4.69393e+06
CG1648	76	20	127	20	1	20	2.472	0.000139154	1.23206e+08	8.11642e+08	4.65157e+08	5.63806e+08	1.28784e+09	1.24022e+09
bel	3	2	5	2	1	2	2.457	0.185897	48983.5		63931.3	192441	181733	45777.5
Ccs	17	2	15	2	1	2	2.439	0.11261	275907	461653	878039	339654	5.58305e+06	1.07103e+06
CG10799	9	1	1	1	1	1	2.399	0.105702	399175	949513	622440	1.24442e+06	1.06958e+06	1.52384e+06
LManVI	9	7	18	6	1	7	2.363	0.0265094	554150	2.19786e+06	352160	2.71513e+06	5.97828e+06	1.73858e+07
CG6908	14	4	8	4	1	4	2.33	0.012534		2272045	1407119	1.04549e+06	9.4929e+06	6908854
MRP	4	4	9	4	1	4	2.32	0.02691	2.06419e+06	1.5014e+06	1.77362e+06	3.91505e+06	7.03113e+06	2.7922e+06
CG30197	12	1	4	1	1	1	2.295	0.0478668		1.08883e+06	2447689		4270258	2.45584e+06
GstD5	10	1	1	1	1	1	2.277	0.167941			484420			873275
CG34454	20	2	4	2	1	2	2.27	0.0027587	1.16064e+06	6.00971e+06	5.90008e+06	4418119	11455583	1.07099e+07
Sply	4	1	6	1	1	1	2.253	0.174278	60885.5	401956	796907	453651	854838	1.0427e+06
Rtnl1	23	4	20	1	1	4	2.247	0.00645305	3771128	4.51343e+06	4344613	6.64285e+06	9.09849e+06	1.10164e+07
scpr-C	56	8	34	8	1	8	2.242	0.00100976	2.35008e+07	3.51458e+07	2.14266e+07	1.38297e+07	128742440	7.47748e+07
CG2004	34	7	43	7	1	7	2.116	0.00291738	2742669	1.35266e+07	1.16648e+07	4.76613e+06	2.90588e+07	1.84216e+07
FarO	2	1	2	1	1	1	2.114	0.10968		2.36678e+06	1.28384e+06	1.36331e+06	4717108
CG7090	7	1	1	1	1	1	2.106	0.0907693		2377379		2.54365e+06
Treh	2	1	1	1	1	1	2.102	0.137748	626556		1.31824e+06	665911	2.52433e+06	3.18147e+06
mge	17	2	3	2	1	2	2.07	0.350099	44519.7		444699		281490	447199
CG5377	19	3	6	3	1	3	2.063	0.0636693	1828273	4425199		5012508	7.97459e+06	3.62808e+06
CG10413	2	2	2	2	1	2	2.063	0.380604	18538.6		184430		285853	75531.8
EloB	7	1	4	1	1	1	2.038	0.417664	17002.5		58289.1	30085.3	95539	109007
Rrp40	9	2	3	2	1	2	2.011	0.00687235	71969.6	17034296	8.01518e+06	1.96709e+07	2.51499e+07	22828274
Mccc2	9	3	4	3	1	3	1.994	0.0158527	5499602	13955913	4177562	10031603	26265126	11286609
CG15343	10	1	1	1	1	1	1.95	0.46472		50068.6			218097	33063.7
Khc	10	7	21	7	1	7	1.936	0.176186	1.18933e+06	1.45765e+06	2.19448e+06	3.30534e+06	5.14809e+06	1.60006e+06
CG11334	32	5	21	5	1	5	1.934	0.0458367	2.3287e+06	8.27828e+06	4.21143e+06	3.69783e+06	1.02795e+07	7.8838e+06
Vps16A	2	1	2	1	1	1	1.93	0.428834	77814.8	1.68198e+06	73719.7	151441
PPO2	27	15	58	15	1	15	1.925	0.0138935	2.19869e+07	9.76571e+07	8.09046e+07	7.56311e+07	1.44535e+08	1.03403e+08
Sp7	8	2	4	2	1	2	1.925	0.37485	130845	845634	534136	381351	880466	639659
CG8775	4	2	2	2	1	2	1.918	0.369583	337448	366410	1.07645e+06	529778		1.2693e+06
CG17124	6	1	2	1	1	1	1.914	0.130628	1.25438e+06	6291037	2398791	2.50228e+06	6139470	3635359
Nacalpha	7	1	3	1	1	1	1.902	0.135207	2648364	960232	3.40448e+06	4.0628e+06	2.95822e+06
CG11005	4	1	3	1	1	1	1.894	0.381358	385108	425752	803086	614007	760938	1.29001e+06
CaMKII	7	2	4	2	1	2	1.89	0.411854	136764	393584	844784	313837	1.02407e+06
wbl	8	2	5	2	1	2	1.885	0.165382	2.57319e+06	1.68476e+06	2.83587e+06	1.46688e+06	5.2619e+06	2.87193e+06
hoip	21	2	8	2	1	2	1.885	0.135207	2.2458e+06		3.36419e+06	3.31379e+06	8.08608e+06	4.92509e+06
Mtap	17	5	17	5	1	5	1.883	0.02691	7.85856e+06	9.38717e+06	9213751	9.44859e+06	1.88007e+07	5.5461e+06
rdx	2	1	1	1	1	1	1.883	0.411854	409186	400274	326388	572976	1.44382e+06	183154
CG5853	4	2	5	2	1	2	1.875	0.424427	380112	276909		312443		957359
CG7766	2	2	6	2	1	2	1.863	0.15577	1.75899e+06	5.27694e+06	1.93463e+06	5.58726e+06	4.27438e+06	3.24971e+06
scrib	1	1	1	1	1	1	1.857	0.466386			172382		298329
Zw10	3	1	3	1	1	1	1.849	0.541306	10065	83495.2		21313.5	128238
CG6907	6	2	3	2	1	2	1.849	0.493436			84503.3			123734
Xxylt	3	1	1	1	1	1	1.844	0.330168	261921		2.26469e+06			1.59459e+06
CG6432	23	13	47	13	1	13	1.841	0.02691	3.389e+07	5.53502e+07	4.57833e+07	6.11088e+07	1.05606e+08	6.76049e+07
CK01296	10	1	13	1	1	1	1.829	0.02711	1.54614e+07	1.23663e+07	4.76595e+06	2.85219e+07	2.96307e+07	6.90372e+06
alpha-Est7	30	10	28	10	1	10	1.815	0.105702	1.75877e+06	3.90467e+06	2.83999e+06	7.34853e+06	1.21131e+07	5.76377e+06
Acer	13	6	14	6	1	6	1.78	0.122341	2.92323e+06	4.88003e+06	4042067	4.12692e+06	8248828	6231352
Pebp1	48	5	37	5	1	5	1.771	0.0496473	4.92526e+06	1.53858e+07	9.44586e+06	9.96794e+06	3.5738e+06	1.58899e+07
Der-1	8	1	7	1	1	1	1.765	0.318416		1.84145e+06	1.849e+06		3267787	2.42497e+06
Perk	2	1	2	1	1	1	1.755	0.247912	1.139e+06	3.41738e+06	3.05435e+06	3.57178e+06	4.99631e+06	3.01435e+06
FASN3	22	32	155	32	1	32	1.753	0.0478668	4.56847e+07	1.0546e+08	7.39589e+07	7.28222e+07	1.529e+08	1.09152e+08
cg5945	9	1	13	1	1	1	1.753	0.432636	132515	2.38069e+06	758549	422063	1.77124e+06	1.05297e+06
CG12138	4	1	2	1	1	1	1.744	0.396765	1.04238e+06	1.07754e+06		1.77285e+06	1.83461e+06	2.33214e+06
smp-30	25	5	27	5	1	5	1.743	0.0514626	1.1258e+07	2.1739e+07	1.3085e+07	7.05666e+06	3.51804e+07	2.68663e+07
Cmpk	36	7	31	7	1	7	1.742	0.0515127	7.20966e+06	1.80629e+07	1.42945e+07	1.35407e+07	3.45927e+07	2.10344e+07
Cnx14D	2	1	4	1	1	1	1.739	0.52528	190590	444211	221844		776517	286696
CG7519	16	2	4	2	1	2	1.734	0.459275	559445		802262	989131		1.09012e+06
Mic26-27	8	1	3	1	1	1	1.732	0.345268		1.48643e+06	3.10848e+06	904719	7255607
CG5958	15	3	7	3	1	3	1.682	0.0869044	7.21655e+06	7.17108e+06	7.54837e+06	6.72893e+06	1.4036e+07	1.19867e+07
AK-3	13	4	15	4	1	4	1.668	0.173421	3946002	8.8187e+06	4.03705e+06	2141022	1.73081e+07	7.24038e+06
Tret1-1	1	1	2	1	1	1	1.667	0.112916	1.55082e+06	1.25172e+07	9.92095e+06	3.86037e+06	7.70616e+06	16729202
BVRA	20	4	7	4	1	4	1.664	0.42764	154814	2.45563e+06	1.88445e+06	1.54739e+06	5.01374e+06	2.02346e+06
Coq6	3	1	2	1	1	1	1.664	0.568341		365512		221800	574003	540991
CG5126	2	1	4	1	1	1	1.662	0.568341	214606	432052	444458	364888	463791	792667
Hsc70-3	43	27	228	23	1	27	1.651	0.0972708	2.06124e+08	3.17007e+08	2.87919e+08	2.80126e+08	6.57671e+08	3.64984e+08
tobi	7	3	3	3	1	3	1.65	0.615989	89305.3	139868	142297	69510.1		395762
Obp51a	40	5	12	5	1	5	1.647	0.411338	2.05986e+06	1.91183e+06	5.60933e+06	114094	9.1871e+06	2.65401e+06
Porin2	32	7	18	7	1	7	1.647	0.428834	564807	1.41683e+06	1.55955e+06		2.21939e+06	2.00699e+06
Lsd-1	11	4	18	4	1	4	1.643	0.10113	3.54374e+07	39301837	1.02923e+07	39747236	40148149	7.9518e+06
CG7011	2	1	1	1	1	1	1.638	0.485774	662890	2.12459e+06	817268	1.43661e+06	3.28445e+06	508445
Sgp	15	5	16	5	1	5	1.637	0.105308	4.93966e+06	1.27002e+07	1.13564e+07	6.66438e+06	4.00628e+07	1.6848e+07
CG10560	2	1	1	1	1	1	1.629	0.588491			388712		532873	555303
Grx1	18	2	3	2	1	2	1.619	0.198596	441411	6.7385e+06	7026025	7.1887e+06	5761097	7.60414e+06
Hmt-1	5	2	7	2	1	2	1.614	0.368556	2.13328e+06	5.1052e+06	3.00134e+06	2.43082e+06	9811756	4583844
CG18842	3	1	1	1	1	1	1.61	0.568341	466613	986640	292134	759172	1173722	1.19588e+06
CG30491	2	1	1	1	1	1	1.605	0.400398	1.54881e+06	2.98484e+06	3.79852e+06	2.08717e+06	6.81359e+06	3.95622e+06
Nplp2	37	5	60	5	1	5	1.602	0.128041	1.0757e+08	2.06862e+08	3.66607e+08	1.61535e+08	3.32582e+08	4.25696e+08
Yp3	41	11	96	11	1	11	1.596	0.133896	9.71383e+07	1.4278e+08	7.68411e+07	1.29382e+08	1.30029e+08	1.39211e+08
PPO1	37	21	84	21	1	21	1.594	0.135207	2.5533e+07	6.66944e+07	8.13613e+07	6.66068e+07	9.20179e+07	9.29966e+07
Xbp1	31	14	67	14	1	14	1.591	0.137453	2.96471e+07	5.42233e+07	4.97683e+07	3.5607e+07	8.98754e+07	8.23556e+07
fbp	33	11	77	11	1	11	1.588	0.137748	4.77819e+07	7.75526e+07	6.17711e+07	5.7154e+07	8.14744e+07	1.08139e+08
Synd	7	2	4	2	1	2	1.584	0.495472	1.02863e+06	2.02916e+06	2.247e+06	1.72365e+06	3.48869e+06	1.51914e+06
Uggt	8	7	20	7	1	7	1.582	0.416923	2.78169e+06	2.83233e+06	2.82426e+06	3282751	2.86434e+06	3.12053e+06
up	19	8	60	8	1	8	1.577	0.147052	2.81814e+07	3.20497e+07	5.67318e+07	3.57967e+07	9.32106e+07	4.25881e+07
Prosbeta2	31	5	25	5	1	5	1.573	0.150596	8.8541e+06	2.08433e+07	1.69228e+07	8.8498e+06	3.50543e+07	1.81511e+07
CaBP1	16	6	31	6	1	6	1.571	0.152783	1.68799e+07	2.24132e+07	2.41307e+07	1.99206e+07	49210346	3.60075e+07
AIF	7	3	3	3	1	3	1.566	0.655834	77792.8		558647	149343	670870	458907
CG15118	2	1	5	1	1	1	1.563	0.541828	983390	2.20294e+06	1.26401e+06	560334	5.74797e+06
CG7910	29	13	79	13	1	13	1.559	0.161829	4.97949e+07	9.977e+07	8.29902e+07	7.20274e+07	1.51785e+08	1.04229e+08
RpL37A	20	1	16	1	1	1	1.558	0.299285	4.77291e+06	7.66666e+06	4.15091e+06	8.24791e+06		4.65478e+06
Cyp9b2	3	1	3	1	1	1	1.558	0.659718	278702	395767	471773	477699	667169	494278
Capr	1	1	4	1	1	1	1.553	0.636615	342325	962257	385903	638157	716142
Ndg	8	5	5	5	1	5	1.552	0.612484	862725	981742	769217	807997	2.01266e+06	60005.6
FASN2	25	46	231	43	1	46	1.54	0.182126	9.50088e+07	2.09922e+08	1.39011e+08	1.40591e+08	371045513	1.85412e+08
Sgt	9	2	2	2	1	2	1.536	0.418302	3.10458e+06	4.9125e+06	3.53521e+06	4809987	7.19795e+06	3.38793e+06
GRP170	25	15	67	15	1	15	1.531	0.192809	2.47203e+07	4.28401e+07	4.53231e+07	3.02694e+07	9.18857e+07	5.09165e+07
RpS5b	24	6	35	1	1	6	1.53	0.473544	1.5609e+06	8989683	1.98487e+06	3.83556e+06	10575736	2.405e+06
EG:103E12.2	15	3	8	3	1	3	1.53	0.549576	620617	2.03738e+06	1.66846e+06	957806	2526845	2.06757e+06
Rpn9	10	2	6	2	1	2	1.53	0.640518	225589	1.38022e+06			965032	1.13449e+06
CG11594	14	7	33	7	1	7	1.527	0.197439	1.22515e+07	2.14887e+07	1.82736e+07	1.20972e+07	2.97734e+07	3.03931e+07
SCOT	26	7	35	7	1	7	1.524	0.198596	2.37132e+06	1.15533e+07	1.25639e+07	5.88018e+06	1.69143e+07	1.18945e+07
CG4020	19	6	32	6	1	6	1.522	0.300433	1.54559e+06	9.041e+06	7.73357e+06	3.98262e+06	8.43547e+06	8.9509e+06
PI31	15	3	11	3	1	3	1.519	0.400398	2.60916e+06	6.11098e+06	4.1806e+06	3.50005e+06	7.98942e+06	5.02665e+06
CG10550	5	2	6	2	1	2	1.517	0.565718	1.30069e+06	2.58402e+06	896990	309804	4.15217e+06	2.45491e+06
CG11790	9	2	6	2	1	2	1.513	0.588564			920496		1.2983e+06
BEST:GH22856	15	16	80	16	1	16	1.505	0.22069	2.51614e+07	5.74196e+07	3.31988e+07	3.875e+07	5.76572e+07	5.41365e+07
spag	3	1	1	1	1	1	1.503	0.369583	4.7194e+06	9457021	5753723	7.25604e+06	13291866	5.3647e+06
pyd3	18	5	22	5	1	5	1.499	0.234504	5.53974e+06	1.62377e+07	9807418	7.44139e+06	2.21922e+07	1.00691e+07
CG31086	16	2	4	2	1	2	1.499	0.421492	1652975	8798165	6749301	2877212	420693	6.91023e+06
Npl4	10	4	15	4	1	4	1.498	0.418794	4.3054e+06	7.77579e+06	2.4325e+06	4.97808e+06	7.39665e+06	1.60258e+06
Jheh1	6	5	16	5	1	5	1.498	0.541153	2.09564e+06	1.12981e+06	1.05179e+06	2.39041e+06	6.55063e+06	4.15608e+06
Pfrx	9	4	11	4	1	4	1.497	0.565718	863401	4.87081e+06	2.04648e+06	2.56985e+06	3.0888e+06	2.40681e+06
CG2640	7	1	1	1	1	1	1.492	0.726274		181005	192908		357925	162280
Dbct	3	1	5	1	1	1	1.491	0.704317	72799.5	713318	480370	119802	1.00387e+06	304882
CG5973	9	2	4	2	1	2	1.49	0.588487	1.10626e+06	2.69262e+06	1.63888e+06	1.66235e+06	3820216	1.24462e+06
Apoltp	2	6	16	6	1	6	1.49	0.626278	1.08132e+06	3.26199e+06	1.10752e+06	1.36024e+06	2.16786e+06	1.50533e+06
apolpp	34	93	526	93	1	93	1.488	0.246787	3.88466e+08	5.43849e+08	7.29789e+08	5.95764e+08	5.8268e+08	8.03049e+08
Tps1	53	39	201	39	1	39	1.484	0.249872	3.70243e+08	9.23366e+08	5.72529e+08	4.91818e+08	1.13982e+09	1.0041e+09
TpnC73F	19	2	9	2	1	2	1.483	0.389986	2.13229e+06	5.57352e+06	9098301	3242331	7799681	10132621
CG17560	11	5	15	5	1	5	1.482	0.253284	4.79563e+06	1.72063e+07	1.64171e+07	8.94416e+06	25948468	1.0523e+07
rin	4	2	7	2	1	2	1.48	0.38298	5438834	7.79442e+06	4.73924e+06	8119419	11285909	2775712
Acbp2	70	6	55	6	1	6	1.479	0.256975	2.08036e+07	6.14937e+07	7.83497e+07	1.82914e+07	7.15504e+07	8.79476e+07
CG6638	11	2	4	2	1	2	1.476	0.748734		69609.1	121210	19738.5	149079	158432
Gclm	11	3	19	3	1	3	1.474	0.376017	2.36226e+06	1.04516e+07	5.0368e+06	2.99286e+06	1.28709e+07	1.09051e+07
Gpat4	3	1	1	1	1	1	1.471	0.733577	136008	132842	490984	146543	374718	431113
Sms	3	1	1	1	1	1	1.469	0.653542	411113	2.00661e+06	1.17217e+06		2.27352e+06	1144853
Jabba	4	2	4	2	1	2	1.468	0.273133	4.3355e+07	3.22403e+07	2.68343e+07	4.38078e+07	38355340	3.34444e+07
Vha44	6	3	17	3	1	3	1.464	0.625395	325044	1.19093e+06	1.49038e+06	339938	6.93245e+06	1.92275e+06
Npc2h	16	2	4	1	1	2	1.462	0.660203	720134	1.07884e+06	1.57383e+06	915857	2124291	1.67562e+06
Cyp4e2	11	4	10	4	1	4	1.46	0.417664	4.39803e+06	4.93954e+06	4.50106e+06	2.73844e+06	9.35251e+06	7.13298e+06
Ldsdh1	23	5	31	5	1	5	1.459	0.287106	2.83573e+07	3.18633e+07	2.52006e+07	2.39479e+07	50246528	34740408
Sam-S	5	2	3	2	1	2	1.451	0.615989	487201	2.74239e+06	1.50918e+06	670974	3.84645e+06	2.87922e+06
Pmm2	17	3	14	3	1	3	1.448	0.446786	3.3621e+06	9.9362e+06	4.71788e+06	4.28082e+06	1.35272e+07	6.01845e+06
betaTub85D	46	18	134	4	1	18	1.438	0.328057	1.46904e+07	2.13131e+07	12690087	5.47675e+06	3.53824e+07	2.62053e+07
colt	14	2	7	2	1	2	1.438	0.722362	175406	1.15466e+06	996599	298730	1.82177e+06	662464
pn	3	1	2	1	1	1	1.433	0.726274	418717	1.07564e+06	477362		1.27837e+06	678905
Pgm1	43	14	56	14	1	14	1.432	0.340121	3.81276e+07	8.49196e+07	6.94812e+07	4.54744e+07	5.13733e+07	1.06509e+08
CG14933	13	1	2	1	1	1	1.429	0.565718	2.4571e+06	3.7955e+06	5401255	2.91349e+06		5.84462e+06
galla-1	6	1	3	1	1	1	1.429	0.748734	294088	925113	499806	423786	1.248e+06	439408
Gpo1	22	12	68	12	1	12	1.427	0.347908	1.37486e+07	7.46447e+07	5.76222e+07	3.72421e+07	8.83796e+07	6.30461e+07
Ge-1	2	2	2	2	1	2	1.424	0.699165	1300800	2.33401e+06	1.34557e+06	1.24565e+06	2.84946e+06	1.05791e+06
BEST:GH19547	29	7	49	7	1	7	1.421	0.357394	4.16245e+06	1.41445e+07	1.05434e+07	4.58338e+06	2.5973e+07	1.55526e+07
His4:CG33909	17	1	4	1	1	1	1.421	0.75902	228868	163662	677375	282635		600602
bic	39	2	3	2	1	2	1.42	0.717653	443015	2.51112e+06	1.07428e+06	686835	965831
Npc2g	31	4	18	3	1	4	1.417	0.36555	1.98939e+07	3.82671e+07	38631426	21531136	4.92562e+07	5.04311e+07
for	6	5	15	5	1	5	1.416	0.36555	3.48491e+07	6.91693e+07	5.64204e+07	3.00678e+07	6.52624e+07	4.84692e+07
CG9498	30	9	40	9	1	9	1.416	0.36555	2.64306e+07	2.84042e+07	2.26761e+07	2.33365e+07	4.81763e+07	3.28292e+07
fiz	15	6	18	6	1	6	1.416	0.466386	5.82438e+06	4.51143e+06	6.76912e+06	4.0672e+06	1.1566e+07	7.63014e+06
yip7	12	2	10	2	1	2	1.414	0.684682	691831	6461427	887011	2.94767e+06	2.4795e+06	1.5092e+06
Mccc1	9	5	14	5	1	5	1.413	0.384981	7745010	1.46989e+07	9.88596e+06	9.01992e+06	2.44723e+07	9.28876e+06
CG16935	27	6	23	6	1	6	1.41	0.375807	7.16458e+06	2.34933e+07	1.27129e+07	1.27895e+07	2.88553e+07	1.63822e+07
pont	11	4	7	4	1	4	1.409	0.516577	2.97115e+06	5.48012e+06	3.1556e+06	6.83542e+06	9.96245e+06	5.18367e+06
Ldh	14	2	7	2	1	2	1.408	0.494889	6.12343e+06	5834211	2349742	3.87985e+06	9.47417e+06	7.01048e+06
Yp1	31	11	68	10	1	11	1.407	0.380604	2.0656e+08	2.04953e+08	1.12807e+08	2.58619e+08	1.79855e+08	2.14486e+08
Gp93	24	14	74	12	1	14	1.406	0.381358	4.89971e+07	7.56631e+07	6.84019e+07	5.58452e+07	1.08261e+08	8.62715e+07
eIF3b	7	3	11	3	1	3	1.403	0.705785	596506	1.35839e+06	1.3375e+06	957241	1.56821e+06	302579
HtrA2	2	1	1	1	1	1	1.403	0.792197	153814	173415	231649	197006		215493
cg10407	3	1	4	1	1	1	1.402	0.473544	5.84742e+06	8.31418e+06	4960255	5.35212e+06	15362603	8831166
Caf1-55	2	1	1	1	1	1	1.401	0.676579		2.78885e+06	1.59111e+06	3.43093e+06	2.2968e+06	1.59694e+06
CG9436	33	7	31	7	1	7	1.4	0.389986	9.9925e+06	2.65501e+07	1.81497e+07	9.84901e+06	2.95046e+07	42201790
Cpr47Ea	25	2	19	2	1	2	1.399	0.391201	7.13535e+06	43817161	5.09551e+07	19566327	5.67562e+07	6.01353e+07
Nph	21	2	4	2	1	2	1.397	0.625395	1.03805e+06	3120064	4043843	2.21503e+06	5.03314e+06	2614757
PHGPx	37	9	29	9	1	9	1.393	0.400398	3.50136e+07	6.42685e+07	7.61691e+07	4.89159e+07	7.05177e+07	1.02676e+08
Acp53C14b	37	3	22	3	1	3	1.393	0.638215	2.9011e+06	2.31607e+06	5.4458e+06	2.04845e+06	5.81477e+06	4.38688e+06
MP1	6	2	7	2	1	2	1.389	0.726274	259864	785854	769781	974215	1.3127e+06	1.28351e+06
CG31313	23	1	2	1	1	1	1.388	0.792197		123351	357245		475071	133500
mora	3	1	3	1	1	1	1.388	0.728553		1.34508e+06	1.17321e+06		2.02936e+06	1.11935e+06
CG8199	10	4	14	4	1	4	1.387	0.541828	490888	7.41996e+06	5.77401e+06	3.57576e+06	8783461	5085376
Mpi	3	1	2	1	1	1	1.387	0.766254	229279	466679	1.24891e+06	324719		833207
alphaSnap	18	3	6	3	1	3	1.385	0.712572	1.70761e+06	4.28026e+06	877724	1.32485e+06	3.16032e+06	1.48323e+06
Gnmt	33	9	21	9	1	9	1.381	0.411854	5.42973e+06	1.29771e+07	1.4505e+07	4.12406e+06	1.82481e+07	2.35286e+07
Rap2l	7	1	4	1	1	1	1.38	0.732272	818151	1.87665e+06	1.38547e+06	1.13874e+06	2563302	1.16841e+06
Lam	5	2	4	2	1	2	1.38	0.767869	157901	1.18909e+06	802083	250204	1.36069e+06
CG15531	22	4	19	4	1	4	1.379	0.541828	988458	4.51217e+06	4.0529e+06	3.41691e+06	1.32997e+07	7.90394e+06
RpLP1	54	4	31	4	1	4	1.378	0.413847	1.37351e+07	4.17496e+07	4.19631e+07	2.42505e+07	5.24567e+07	2.09364e+07
Lmpt	2	1	1	1	1	1	1.377	0.717653	784524	5.27684e+06		1.22635e+06	6213262	1.8984e+06
Galt	13	4	12	4	1	4	1.376	0.417664	9.73262e+06	2.27077e+07	1.89711e+07	1.1929e+07	1.5425e+07	2.60516e+07
CG14630	2	1	4	1	1	1	1.373	0.751071	491534	1.25296e+06	821137	759211	1.52653e+06	892658
Rpn13	24	5	30	5	1	5	1.372	0.421492	12567223	1.71892e+07	9.12331e+06	1.53965e+07	1.68849e+07	9.77105e+06
GS	17	22	100	22	1	22	1.371	0.424301	1.19275e+07	3.65921e+07	2.56094e+07	1.359e+07	4.45131e+07	2.58993e+07
Tm2	61	21	111	1	1	21	1.37	0.777943	381346	770824	1159033	536543	1.88891e+06	809357
Pxd	1	1	2	1	1	1	1.367	0.792197	325589	282959	315020	448817	574301	265020
Lamtor5	11	1	1	1	1	1	1.365	0.634308	3.78532e+06	5.46944e+06	3.1887e+06	5.95961e+06	3.54715e+06
Cyp6g1	21	11	39	11	1	11	1.364	0.433169	1.52003e+07	2.58169e+07	1.29113e+07	2.41954e+07	4.68927e+07	2.30916e+07
Jon65Aiv	24	3	13	3	1	3	1.363	0.806761	99144.2	473441	286564	153775	608770	269834
Hrb98DE	8	2	2	2	1	2	1.362	0.661563	1920923	4.10738e+06	3.82482e+06	2061725	6689294
Smvt	2	1	3	1	1	1	1.362	0.748734	905092	1.49857e+06	766319	899857	2.31008e+06	1.03131e+06
Arf79F	8	1	3	1	1	1	1.362	0.748734	619231		1.464e+06	1051196	778847	1503560
Glut1	1	1	4	1	1	1	1.36	0.83399	30640.2	148160	97155.5	66317.4	189623	83187.6
Mal-B2	23	9	26	9	1	9	1.356	0.452628	2.20266e+06	2.12131e+07	1.52544e+07	4.88832e+06	9.88461e+06	1.43582e+07
Sccpdh1	18	4	16	4	1	4	1.356	0.747171	595523	2.81257e+06	1.94033e+06	1.07482e+06	4.97488e+06	1.40843e+06
BcDNA:AT13539	6	1	4	1	1	1	1.355	0.61764	3.91294e+06		4406116	4.85363e+06	6899312	5.20732e+06
Ahcy	17	6	16	6	1	6	1.354	0.456529	4.17196e+06	1.66526e+07	2.25288e+07	4.07294e+06	2.34972e+07	2.29221e+07
Dic1	4	1	2	1	1	1	1.354	0.617997	2834599	5.71716e+06	5841365	3933498	8492995	2.03644e+06
CG9673	13	2	4	2	1	2	1.351	0.758244	580950	1325862	1.61272e+06	561946		2.4308e+06
CG4666	26	4	10	4	1	4	1.347	0.576913	1.2366e+06	6341465	6.06504e+06	4.29066e+06	7.92692e+06	5.60179e+06
eIF4G1	5	6	15	6	1	6	1.344	0.594565	3.03354e+06	5.77732e+06	5.90516e+06	4.68501e+06	10024670	2.51496e+06
CG9588	20	2	8	2	1	2	1.343	0.722052	885539	2182592	2.39737e+06	271058	5356079	2.80362e+06
CG17508	4	1	1	1	1	1	1.343	0.784308	450158	1.74872e+06	1.02084e+06	861722	2.21656e+06	777087
UK114	54	8	31	8	1	8	1.342	0.477186	3.53731e+07	1.0169e+08	7.33256e+07	2.27961e+07	98436043	9.80649e+07
BEST:LD29996	6	1	3	1	1	1	1.342	0.748734	902855	1795072	1.64529e+06	1.22186e+06	2.65294e+06	1.63138e+06
GstD3	8	1	4	1	1	1	1.336	0.703153	3.69938e+06	3.22529e+06	1.65172e+06	3372685		2.45699e+06
Cndp2	28	7	16	7	1	7	1.335	0.71919	949520	1.93296e+06	3.78805e+06	1.18202e+06	4.0016e+06	3.25103e+06
Karybeta3	18	12	54	12	1	12	1.333	0.495472	8.13822e+06	2.52066e+07	1.78922e+07	1.79703e+07	28181392	1.9905e+07
Sec22	16	3	11	3	1	3	1.332	0.721852	2.18351e+06	3.3457e+06	2.9568e+06	2.56114e+06	7.05766e+06	1.76152e+06
Ugt49B1	2	1	2	1	1	1	1.332	0.825686		152817	596410			320466
Prosbeta6	54	9	41	9	1	9	1.329	0.496641	1.66099e+07	5.08193e+07	4.89924e+07	3.30511e+07	7.87852e+07	4.89292e+07
CG13284	10	2	3	2	1	2	1.329	0.748734	1.4763e+06	4032590	1.90611e+06	2363711	4528919	2.00643e+06
l(2)k04810	7	1	3	1	1	1	1.328	0.748734	1708167	2470927	3.76389e+06	2.28801e+06	6.07646e+06	1.88447e+06
CG3663	9	1	22	1	1	1	1.326	0.777943	624144	1.41612e+06	1.18659e+06	853617	1.77165e+06	1.11559e+06
Neurochondrin	10	4	16	4	1	4	1.324	0.777943	577076	2.20522e+06	2.26354e+06	150717	3.35283e+06	168245
CG12173	20	3	6	3	1	3	1.324	0.717653	243940	5.28853e+06	3.45997e+06	306553	7.63879e+06	2882388
Obp56d	50	5	29	5	1	5	1.323	0.512657	2.72106e+07	6.95936e+07	72788190	3.84132e+07	7.45456e+07	7.77712e+07
CG11905	2	1	1	1	1	1	1.323	0.513512	12776075	9867776	5.7556e+06	13819571	8751462
P58IPK	7	3	5	3	1	3	1.323	0.667838	5.09421e+06	3.39469e+06	4707382	7.29883e+06	4.85661e+06	3.7633e+06
Agpat3	5	1	3	1	1	1	1.323	0.83399	84929.8	284610	412402		566671	160572
CG3513	24	1	4	1	1	1	1.322	0.792197	536621		1.15685e+06	682272		1.26977e+06
Gpdh1	83	27	282	27	1	27	1.321	0.51537	2.51019e+08	5.88106e+08	5.88819e+08	3.11817e+08	6.63524e+08	6.59794e+08
Mtp	14	9	22	9	1	9	1.321	0.541828	5.82198e+06	1.23167e+07	7.94009e+06	5.56516e+06	1.46058e+07	1.11211e+07
CRAT	6	3	14	3	1	3	1.321	0.793414	1136329	341084	2.22257e+06	701109	545830	3.50297e+06
CG45076	2	1	1	1	1	1	1.32	0.792197	1.37686e+06		951108	1.3281e+06	2.3181e+06	1.37172e+06
bur	4	2	4	2	1	2	1.317	0.812201	442851		644560	560681	1.13677e+06	539390
FASN1	54	106	796	103	1	106	1.316	0.528243	6.37394e+08	1.50124e+09	1.15989e+09	6.79886e+08	1.76665e+09	1.60855e+09
CG12106	9	1	2	1	1	1	1.315	0.844587	24078.2	87332.6	65024.4		131401	41552.4
Cpr47Ea	58	37	331	37	1	37	1.314	0.534544	1.90108e+08	5.08434e+08	4.42343e+08	2.49928e+08	7.65531e+08	4.05753e+08
Abcd3	12	5	14	5	1	5	1.312	0.816646	407896		806094	535279	1.82115e+06	712031
PSMG1	34	5	22	5	1	5	1.309	0.683861	3.35295e+06	4.83062e+06	5.83027e+06	4.35052e+06	5.92756e+06	4.96225e+06
BG642312	12	1	1	1	1	1	1.308	0.793414	1.23859e+06	1.29523e+06	1.38408e+06	883922		2.05091e+06
CG2852	36	6	21	6	1	6	1.305	0.546315	6.73876e+07	52053505	5.38525e+07	6.26316e+07	3.4652e+07	6.02165e+07
CG2059	4	1	2	1	1	1	1.305	0.792197	537363	1.87559e+06	1.24274e+06	1.05192e+06		1.19747e+06
RpS30	8	2	7	2	1	2	1.302	0.553536	2.64272e+07	5.74037e+07	2.87193e+07	3.68807e+07	7.39334e+07	1.99235e+07
CG11158	5	1	3	1	1	1	1.301	0.837128		193082		88106.2	723977	201381
GstE3	38	6	20	6	1	6	1.291	0.568341	1.37493e+07	2.87133e+07	1.62974e+07	6923224	3.48653e+07	3.06081e+07
CG12262	39	17	85	17	1	17	1.29	0.568341	1.31554e+08	2.22827e+08	2.28323e+08	1.4447e+08	2.52997e+08	2.46992e+08
CG9953	2	1	4	1	1	1	1.288	0.83399	674035	467318	402486	858228	483340	561606
whd	14	7	31	7	1	7	1.287	0.569956	7.7388e+06	2.41667e+07	8.21893e+06	1.44844e+07	2.43805e+07	1.40638e+07
Prosalpha5	28	4	23	4	1	4	1.285	0.572936	4.05491e+06	12359335	12663263	5.18682e+06	2.63067e+07	1.18354e+07
Desat1	14	4	10	4	1	4	1.285	0.5734		8.96978e+06	1.55943e+07	5.15271e+06	1.41179e+07	15415044
CG3842	3	1	1	1	1	1	1.285	0.747093		5941277	3.10499e+06	2.4677e+06	5.8442e+06
CG4592	15	2	5	2	1	2	1.284	0.574803	1.68137e+07	3.38429e+07	1.42461e+07	2.20817e+07	3.95839e+07	1.71622e+07
P5CS	27	17	128	17	1	17	1.283	0.576992	1.08522e+08	2.00178e+08	1.83778e+08	1.28184e+08	2.56481e+08	2.10547e+08
Mdh1	39	9	67	9	1	9	1.282	0.581248	3.23496e+07	1.20458e+08	9.33401e+07	3.35551e+07	1.39997e+08	1.03286e+08
Acp76A	4	1	5	1	1	1	1.282	0.812201	225082	1.07439e+06	1.14043e+06	131887	2.86042e+06	1.10397e+06
tral	9	3	21	3	1	3	1.281	0.748734	2922781	6.26969e+06	1.99209e+06	5.05755e+06	6.75319e+06	2324612
Cnx99A	4	1	2	1	1	1	1.281	0.83399	152973	998592	723674		1.02122e+06	549566
RanGAP	5	2	14	2	1	2	1.279	0.795517	877553	4.02969e+06	2.15471e+06	1.18888e+06	3.20883e+06	1.92326e+06
CG4335	13	4	5	4	1	4	1.279	0.813472	821915	1.33359e+06	756467	885342	1.36369e+06	1.36684e+06
CG9512	5	2	2	2	1	2	1.277	0.844587	266904	320397	885646			542515
atl	3	1	5	1	1	1	1.276	0.837727	297812	439525	893129	289155	724038	604820
Dek	1	1	4	1	1	1	1.275	0.83399	700403		796563	677573	3.61523e+06	253108
anon-EST:Posey113	7	2	3	2	1	2	1.275	0.862818	86217.4	107288	135611	110864	168935	76777.5
Ufm1	17	1	3	1	1	1	1.274	0.80311	850751	2.84314e+06	2.80199e+06	1.20391e+06	3.41839e+06	1.85603e+06
GstT4	13	2	9	2	1	2	1.273	0.819678		1.05384e+06	1.14963e+06		1.912e+06	767706
Mal-A1	13	4	12	4	1	4	1.27	0.792197	1.72422e+06	2.97495e+06	4811619	2.34591e+06	1.9724e+06	7.04626e+06
bgm	3	1	3	1	1	1	1.27	0.83399	107803	1.42942e+06	1.09152e+06	138033	2795515	334201
CG5044	12	4	40	4	1	4	1.268	0.667838	5.30853e+06	9.03467e+06	8.95398e+06	6.98758e+06	1.00548e+07	7.80077e+06
HisRS	9	4	9	4	1	4	1.267	0.717481	4.32929e+06	7368200	5.19426e+06	5.78062e+06	5820791	4.97154e+06
mtd	2	2	2	2	1	2	1.267	0.83399		837438		539066	1043278	555382
GstE9	19	4	26	4	1	4	1.265	0.61745	1.11767e+07	3.04226e+07	2.2547e+07	1.41695e+07	26031521	3.37201e+07
eIF3m	20	5	8	5	1	5	1.265	0.83399	641981	2.18824e+06	1215567	1.26472e+06		84633.3
Sccpdh2	14	3	24	3	1	3	1.264	0.642629	3.02525e+06	1.09274e+07	9.66411e+06	3.09426e+06	1.64446e+07	8.44295e+06
CG10433	18	1	2	1	1	1	1.264	0.822358		844838	2.82665e+06			1.55579e+06
EG:22E5.5	7	2	4	2	1	2	1.26	0.83399		1.23276e+06	840393		1.32582e+06	926464
Men	34	24	182	24	1	24	1.257	0.636025	7.33842e+07	1.88897e+08	1.41754e+08	7.76606e+07	2.07181e+08	1.63429e+08
CT9987	39	9	56	9	1	9	1.257	0.637363	1.72255e+07	2.6133e+07	2.73394e+07	1.09624e+07	2.94212e+07	2.95187e+07
Cpr65Au	14	1	19	1	1	1	1.257	0.746439	2.29967e+06	6.28175e+06	6909400	4.01225e+06	1.85404e+06	1.02592e+07
mAcon2	10	7	28	3	1	7	1.257	0.82216	1.89322e+06	3.1876e+06	1.84761e+06	338766	5.93789e+06	2.58367e+06
Rpn7	6	2	7	2	1	2	1.254	0.806761	1.47503e+06	2.68535e+06	3303605	1.43545e+06	3485185	2.67481e+06
Act79B	63	23	270	2	1	23	1.249	0.655262	8.24887e+06	14605105	2.68014e+07	5587731	32350335	2.01519e+07
nec	14	4	9	4	1	4	1.249	0.862818	81013.3	803004	385444		596934	286685
Flo2	16	4	7	4	1	4	1.249	0.844587		1.04431e+06	428931		725853
Acat2	17	5	13	5	1	5	1.248	0.748734	1.90082e+06	5.03144e+06	5.21323e+06	2.70411e+06	5.69788e+06	5.43021e+06
Prosbeta1	59	8	45	8	1	8	1.246	0.660203	2.63841e+07	1.9498e+07	1.58134e+07	1.79941e+07	2.53918e+07	1.78254e+07
Prosalpha4	34	7	35	7	1	7	1.246	0.660203	1.70861e+07	3.42834e+07	3.1342e+07	1.70107e+07	6.27949e+07	2.83601e+07
p23	23	4	20	4	1	4	1.245	0.660203	2.29687e+07	3.82198e+07	3.05945e+07	2.32194e+07	3.96294e+07	3.37872e+07
RpL19	21	4	26	4	1	4	1.242	0.667838	3.61821e+07	34289417	2.59792e+07	4.09681e+07	50949498	1.50384e+07
AlaRS	17	10	48	10	1	10	1.242	0.695362	7.28255e+06	8.63536e+06	1.09984e+07	7.59824e+06	9.14942e+06	1.18569e+07
Sc2	15	5	40	5	1	5	1.241	0.667838	1.38311e+07	5.20692e+07	4.66154e+07	2.54447e+07	6.98496e+07	3.14807e+07
CG3999	5	3	13	3	1	3	1.239	0.816646	2.32789e+06	5.3628e+06	3.94808e+06	2.06587e+06	7.16472e+06	3.14953e+06
Fdh	20	5	27	5	1	5	1.238	0.676339	5.94138e+06	2.48636e+07	1.43045e+07	8.09777e+06	2.35217e+07	2.01446e+07
BcDNA:LD13269	3	1	2	1	1	1	1.238	0.83399	596635	1.8122e+06	2.08513e+06	745251	2.49333e+06	1301912
FeCh	38	11	48	11	1	11	1.237	0.678276	2.12257e+07	8.00909e+07	7.09995e+07	2.80438e+07	6.37874e+07	6.59227e+07
CG8132	11	2	5	2	1	2	1.237	0.83399	409731	3.68266e+06	2.57938e+06	1.20553e+06	2.181e+06	2823849
Ufc1	7	1	5	1	1	1	1.235	0.83399	858132	3.16695e+06	1.6801e+06	1.06894e+06	3.96306e+06	1.38793e+06
His2B:CG33910	16	2	5	2	1	2	1.233	0.684682	9491976	2.02026e+07	22332410	12935643	19921260	14244636
betaTub97EF	55	19	111	10	1	19	1.233	0.684682	4.3917e+06	2.98652e+07	3.13729e+07	5.58291e+06	1.9688e+07	2.90859e+07
Kr-h2	12	3	11	3	1	3	1.232	0.758244	4876464	6.24189e+06	6.85249e+06	6.24179e+06	9.4357e+06	5.14682e+06
pepCG10602	24	9	39	9	1	9	1.23	0.750016	1.82643e+06	7.4393e+06	7.04962e+06	2.89957e+06	6.49322e+06	7.17022e+06
Nurf-38	54	12	112	12	1	12	1.229	0.695363	4.04009e+07	148990667	1.23939e+08	4.99431e+07	1.21147e+08	1.40989e+08
Ech1	34	7	29	7	1	7	1.228	0.696082	2.69984e+07	2.41624e+07	3.31037e+07	2.57221e+07	1.51417e+07	2.78779e+07
rngo	13	4	23	4	1	4	1.228	0.748734	6.50999e+06	1.17393e+07	7.41003e+06	8.60558e+06	1.15763e+07	8.78858e+06
CG6178	13	3	8	3	1	3	1.228	0.792197	2.2077e+06	5011653	6.51795e+06	3.96019e+06	1.47425e+07	2.73816e+06
CG11151	28	3	8	3	1	3	1.225	0.703153	13734922	3.08214e+07	37897907	1.46009e+07	4.50341e+07	3.4176e+07
CG1673	16	4	16	4	1	4	1.223	0.704317	3.44106e+06	1.46698e+07	1.13923e+07	2.57284e+06	1.3945e+07	8.9823e+06
CG8192	3	1	2	1	1	1	1.223	0.852514	1.22696e+06	2.54446e+06	1.47021e+06	1.56441e+06	2.93568e+06	1.04698e+06
anon-WO0140519.58	14	5	20	5	1	5	1.222	0.704317	3.21966e+07	63510605	3.68202e+07	3.90628e+07	1.36652e+08	4.18997e+07
Cyp28a5	3	1	5	1	1	1	1.221	0.889909	64918.7	191580	184173	59618.7	243868	178069
RpL23	28	3	21	3	1	3	1.22	0.709415	1.08846e+07	2.45752e+07	1.94436e+07	2.05917e+07	2.96682e+07	8.52938e+06
Calr	28	7	112	7	1	7	1.217	0.717481	2.57242e+07	7.32974e+07	6.28044e+07	2.61065e+07	9.0142e+07	6.31137e+07
Eip55E	23	5	21	5	1	5	1.217	0.748734	3.93311e+06	1.12883e+07	8.66885e+06	3.65158e+06	1.19097e+07	8.63294e+06
Prx3	40	7	33	7	1	7	1.216	0.717653	8.56972e+06	2.89985e+07	2.60557e+07	1.14002e+07	9.65934e+07	2.30534e+07
Tsp	1	1	2	1	1	1	1.212	0.889909	127194	313341	285744		418640	210127
Dcr-2	1	1	1	1	1	1	1.211	0.892474	97047.1	131536	179659	48492.3	367572
BEST:CK00496	14	4	11	4	1	4	1.21	0.726274	1.5164e+07	1.36844e+07	1.97403e+07	1.46791e+07	6.0686e+06	1.50158e+07
ATPCL	45	34	250	34	1	34	1.209	0.726274	1.26899e+08	2.13043e+08	1.78675e+08	1.04946e+08	2.4612e+08	2.06137e+08
Peritrophin-A	17	3	26	3	1	3	1.209	0.792197	3.32586e+06	6410430	11074042	4.13531e+06	10086641	6.89154e+06
M7BP	0	1	2	1	1	1	1.208	0.892474	120394		49992	385354	76464.4	35171.6
RpL38	31	2	2	2	1	2	1.207	0.792197	5.43386e+06	7487441	6.82862e+06	6853678	8528421	2.85104e+06
Prosbeta3	21	3	25	3	1	3	1.207	0.730208	4.32873e+06	1.63896e+07	1.14652e+07	5.49588e+06	2.47874e+07	1.59073e+07
Rpn10	3	1	3	1	1	1	1.207	0.83399	1.87111e+06	5.90405e+06	3.07776e+06	2.47205e+06	4774815	2.94025e+06
lost	30	12	47	12	1	12	1.206	0.732272	3.75198e+07	4.47741e+07	3.00981e+07	38103393	3.45618e+07	25146180
Jheh2	12	3	12	3	1	3	1.206	0.853975	1.59493e+06	1.95872e+06	2.21884e+06	1.88066e+06	4.72433e+06	2118890
GCS2beta	8	4	14	4	1	4	1.205	0.733577	1.30175e+07	1.88288e+07	1.47424e+07	1.28626e+07	1.9517e+07	1.51811e+07
Cog8	1	1	4	1	1	1	1.205	0.889909	485521	353147	411865	345565	462645	374817
Prx6005	20	3	6	3	1	3	1.204	0.870518	306109	1.20042e+06	1.15372e+06		829237	1.12907e+06
zda	11	4	19	4	1	4	1.203	0.739091	3.08175e+07	1.96922e+07	2.04418e+07	1.54763e+07	2.79418e+07	1.39363e+07
ergic53	17	5	29	5	1	5	1.203	0.739091	6.50207e+06	1.4791e+07	1.40695e+07	9.85989e+06	1.58401e+07	1.31564e+07
Dhrs4	17	5	10	5	1	5	1.2	0.747171	7717265	9.34558e+06	1.4655e+07	1.12826e+07	1.3501e+07	6.3555e+06
CG15739	6	1	5	1	1	1	1.199	0.892474		146389			207940	112048
Dmel\CG2200	32	6	19	6	1	6	1.198	0.792197	5.84613e+06	1.04049e+07	8.77405e+06	6.68555e+06	9.69553e+06	6.57662e+06
Afg3l2	1	1	1	1	1	1	1.196	0.844587	2.21779e+06	2.4542e+06	3289609	2676302	3.6954e+06	1.43902e+06
deltaCOP	5	2	10	2	1	2	1.195	0.829464	4.61051e+06	8.82558e+06	1.59043e+06	5.27342e+06	7488884	1.50448e+06
Dmel\CG1532	38	6	21	6	1	6	1.194	0.748734	4.57595e+06	1.62338e+07	1.35314e+07	5.32663e+06	10985078	1.19711e+07
Vps35	2	1	2	1	1	1	1.193	0.889909	319114	1.54592e+06	858020	513529	1.55605e+06	673456
Had1	61	13	54	13	1	13	1.192	0.748734	6.73664e+07	1.02485e+08	7.89766e+07	4.08946e+07	1.13762e+08	9.94427e+07
Aldh-III	19	9	23	9	1	9	1.192	0.748734	2.13035e+07	2.30237e+07	2.44263e+07	2.24406e+07	3.34892e+07	2.50644e+07
anon-EST:Posey268	2	1	1	1	1	1	1.192	0.889909	98061.4	803586	594759	142219	904123	457586
Fer2LCH	64	12	76	12	1	12	1.191	0.750016	3.43345e+07	7.9219e+07	1.02014e+08	1.77733e+07	1.03844e+08	8.54094e+07
CG10623	15	4	11	4	1	4	1.19	0.750016	4.59691e+06	1.46465e+07	1.17713e+07	5.42391e+06	1.11868e+07	8.20508e+06
NTPase	9	3	11	3	1	3	1.189	0.892474	133662	555649	766668	195257	997492	252965
gammaCOP	11	7	14	7	1	7	1.188	0.792197	6.4668e+06	1.11719e+07	8.53471e+06	8.78441e+06	2.27758e+07	8.32563e+06
BVR	40	5	33	5	1	5	1.187	0.761525	9.71464e+06	2.84155e+07	1.96219e+07	1.15104e+07	2.71285e+07	1.77343e+07
mRpL15	5	1	2	1	1	1	1.186	0.888479	976075	1.7076e+06	1258967		1.91103e+06
CG17544	7	2	2	2	1	2	1.186	0.892474		96066.1		57900.5
Pgd	53	19	136	19	1	19	1.185	0.767916	9.78586e+07	2.03187e+08	1.70549e+08	1.03298e+08	2.65749e+08	1.95522e+08
eIF3a	2	2	4	2	1	2	1.185	0.83399	2.43991e+06	5.27299e+06	4.13046e+06	7.17924e+06	6.54133e+06	4.7307e+06
Acp26Aa	9	2	4	2	1	2	1.179	0.844587	6.28982e+06	9.84641e+06	5.12966e+06	1818554	17931555	1.32293e+06
betaggt-I	6	2	5	2	1	2	1.179	0.889909	605783	1.42112e+06	806242	850983	1.24328e+06	1.13242e+06
Mal-A7	4	2	4	1	1	2	1.179	0.892474	434018	827039			621410	1.20628e+06
Obp99b	26	3	15	3	1	3	1.174	0.792197	3.67939e+07	2.79477e+07	5.2446e+07	3.46932e+07	55402683	5.48525e+07
scu	65	12	91	12	1	12	1.171	0.792197	1.24071e+08	1.84769e+08	1.68459e+08	1.3083e+08	2.26485e+08	1.58442e+08
Mlc1	18	5	22	5	1	5	1.171	0.792197	1.59617e+07	3.05588e+07	8.2214e+07	1.51147e+07	3.96652e+07	37683689
puml	15	4	7	4	1	4	1.171	0.853975	1.9866e+06	7.65167e+06	3.8756e+06	2.19393e+06	1.02309e+07	4.52867e+06
dm1	28	7	45	7	1	7	1.169	0.792197	5.80461e+07	8.88929e+07	8.89206e+07	5.50032e+07	8.95172e+07	88385386
Tm1	35	24	135	4	1	24	1.169	0.792197	4.29826e+07	7.50019e+07	1.01094e+08	4.50082e+07	129387255	69208892
Cand1	4	3	17	3	1	3	1.169	0.889909	2.83963e+06	4.0927e+06	2.70909e+06	150622	3.80765e+06	347703
RyR	1	2	2	2	1	2	1.168	0.892474	439564	917591	508168	823377	961951	297358
Cyp4g1	44	24	212	24	1	24	1.167	0.792197	7.42643e+08	1.46131e+09	1.34502e+09	8.25488e+08	1.83363e+09	1.2339e+09
Rpt1	23	7	35	7	1	7	1.167	0.792197	8.12326e+06	1.31275e+07	5.01799e+06	1.14519e+07	1.33189e+07	7.32797e+06
Acsl	12	7	22	7	1	7	1.166	0.792197	4.34742e+07	6.5991e+07	5.16444e+07	4.4638e+07	5.57622e+07	5.96658e+07
RpL31	7	1	1	1	1	1	1.165	0.792197	32265256	31388500	23685086	40987280	34509136	9732803
Tspo	9	1	6	1	1	1	1.165	0.872895	1.74873e+06	7.04437e+06	4544148	2.33512e+06	9844033	3.24117e+06
beta-PheRS	14	6	20	6	1	6	1.163	0.83399	7.59784e+06	1.22522e+07	6.45819e+06	1.84159e+07	7.72214e+06	7.95712e+06
Oatp58Db	1	1	1	1	1	1	1.161	0.892474	509372	518874			802469	667169
hts	1	1	9	1	1	1	1.159	0.892474	286203	801286	653525	421470	876541	389115
PAPLA1	3	3	12	3	1	3	1.158	0.892474		275411	285544		285907	275683
RpL36	30	4	23	4	1	4	1.155	0.813472	3.7513e+07	7.53089e+07	5.60709e+07	3.89887e+07	3.16043e+07	3.78474e+07
CG5171-RC	7	2	4	2	1	2	1.155	0.813472	15948971	26952257	18883262	1.6048e+07	8515942	27735040
Alp4	2	1	2	1	1	1	1.155	0.892474	2340795	4.27389e+06	2076816	2.50821e+06
Prx5	53	8	45	8	1	8	1.154	0.81622	3.96981e+07	9.7808e+07	1.23061e+08	4.88062e+07	1.21533e+08	1.04001e+08
nebu	2	1	5	1	1	1	1.154	0.889909	2.65645e+06		3082152	3573165		2.4375e+06
mt:CoII	16	2	15	2	1	2	1.153	0.816646	2.7025e+06	1.79774e+07	1.30546e+07	3.17271e+06	1.33149e+07	1.21167e+07
Uba2	4	2	4	2	1	2	1.153	0.892474	1.02204e+06	2.79837e+06	2394039	1.16461e+06	3.16464e+06	2.13382e+06
CG11134	9	2	5	2	1	2	1.153	0.892474	595536	2211417	1.51147e+06	1.29006e+06	607339	2.00773e+06
muc	21	11	37	11	1	11	1.152	0.818768	9.381e+07	8.86922e+07	1.73869e+08	1.22659e+08	1.14592e+08	1.30153e+08
Vha14-1	25	2	3	2	1	2	1.152	0.892474	299781		2160334	341469		2.01135e+06
RpS7	44	7	38	7	1	7	1.151	0.820656	9.40271e+06	3.40533e+07	2.56123e+07	1.83652e+07	3.10725e+07	1.9608e+07
CG12562	12	3	15	3	1	3	1.15	0.875927	1.67985e+06	8.78183e+06	4.47978e+06	937467	1.25048e+07	5.02445e+06
MSBP	15	4	15	4	1	4	1.149	0.82532	1.80954e+07	47790622	4.40081e+07	2.07167e+07	4.57047e+07	41807915
Tapdelta	7	1	5	1	1	1	1.149	0.879566	3.92721e+06	6576146	5.37099e+06	3.83789e+06	9301289	4.3885e+06
NUCB1	9	4	7	4	1	4	1.149	0.858916	1.5305e+06	5.8048e+06	5.61972e+06	1.13081e+06	8.6024e+06	5.33418e+06
Kcmf1	3	1	5	1	1	1	1.149	0.904713	59093.7	110699	159218	68450.9	458610	66275.1
CCT1	15	7	28	7	1	7	1.148	0.83399	5.26458e+06	1.34024e+07	8.62808e+06	8.1737e+06	1.61479e+07	8.43631e+06
Hmgs	15	4	18	4	1	4	1.148	0.889909	1.89244e+06	6.1571e+06	3.23468e+06	2216639	7.21541e+06	2.85319e+06
und	2	1	5	1	1	1	1.148	0.892474	1.0302e+06	1.29867e+06	1.55827e+06	1346237	1.24745e+06
mat	5	1	3	1	1	1	1.148	0.892474	416567	6.81568e+06	4.45151e+06	871992	7385132	1.20652e+06
O-fut1	3	1	2	1	1	1	1.147	0.892474	323655	726109	492544	374273	853668	230009
CG5065	6	3	6	3	1	3	1.147	0.899546	86447.1		324324	136573
Nlp	15	2	8	2	1	2	1.146	0.83399	1.14058e+07	2.46109e+07	2.07514e+07	1.82867e+07	1.40466e+07	2.00239e+07
Mal-A6	5	3	9	2	1	3	1.145	0.892474	1.50667e+06	2.87765e+06	3.56954e+06	1.17402e+06	2.35838e+06	4.73009e+06
CG6484	3	1	2	1	1	1	1.145	0.892474	402044	903621	1.58957e+06		769774	1.61478e+06
ScpX	23	8	45	3	1	8	1.144	0.83399	17679810	35215307	2.54849e+07	1.6543e+07	4.47597e+07	31372000
clu	3	3	5	3	1	3	1.143	0.892474	1.50349e+06	2685859	1.43394e+06	1.56014e+06	3.37178e+06	585908
vir-1	2	1	5	1	1	1	1.143	0.892474	962035	2.13984e+06	1.94722e+06	1.72597e+06	1097980	1.76268e+06
CG11147	2	1	3	1	1	1	1.143	0.893092		603100	270450		1.59324e+06	99857.3
RpL14	27	5	39	5	1	5	1.142	0.83399	4.75827e+07	7.38904e+07	6.37571e+07	6.34399e+07	8.38807e+07	3.23663e+07
Apt1	19	3	25	3	1	3	1.142	0.83399	3.89802e+06	2.0105e+07	1.59251e+07	6.11959e+06	2.07282e+07	1.61572e+07
Galphas	3	1	2	1	1	1	1.142	0.892474	516792	2.25246e+06	1.70065e+06	708214	2.42853e+06	1.04379e+06
RpL30	25	2	17	2	1	2	1.141	0.83399	1.24202e+07	28261897	23238237	2.30895e+07	3.25843e+07	1.07797e+07
SsRbeta	13	1	8	1	1	1	1.139	0.892474	3238483	4870453	3.68755e+06	2.97628e+06	6913638	1.9909e+06
Rpt4	26	8	47	7	1	8	1.138	0.83399	1.38381e+07	2.73758e+07	2.29146e+07	1.53547e+07	2.74243e+07	2.02329e+07
RpL35	14	2	18	2	1	2	1.138	0.83399	8.28326e+06	2.5313e+07	1.44925e+07	9.43069e+06	2.32805e+07	6.92152e+06
CG4562	1	1	4	1	1	1	1.136	0.892474	494723	791376	970096	451139	1.86797e+06	872280
CG7203	22	2	35	2	1	2	1.133	0.83399	4.46279e+07	1.9647e+08	2.82767e+08	7.60107e+07	300610832	1.27452e+08
Aprt	5	1	5	1	1	1	1.133	0.892474	1.40478e+06	3.12692e+06	2.2505e+06	1.40518e+06	3.10068e+06	2.53252e+06
alpha-KGDHC	17	7	33	7	1	7	1.132	0.83399	4.93492e+07	7.97025e+07	7.63433e+07	6.6481e+07	1.01062e+08	6.05538e+07
ssp7	11	1	5	1	1	1	1.132	0.892474	2922279	3132576	4579060	2.53156e+06	3.34678e+06	6365681
ATP6AP2	15	3	3	3	1	3	1.132	0.892474	1.99122e+06		1934645	2.17425e+06	2.29021e+06	3.47972e+06
CT16527	4	2	7	2	1	2	1.132	0.892474	838397	2.49324e+06	1.78614e+06	1.03357e+06	3.56322e+06	1.5346e+06
ALT	24	10	42	10	1	10	1.131	0.834306	3.29057e+07	70769492	7.10025e+07	2.00269e+07	7.7668e+07	6.444e+07
ND-B14.5B	12	2	13	2	1	2	1.13	0.837128	3.91384e+06	1.69154e+07	1.34491e+07	4.91158e+06	17879911	1.07104e+07
Fas2	5	2	5	2	1	2	1.129	0.892474	2.06052e+06	2.77209e+06	1.65607e+06	2.7207e+06	1.44369e+06	2.0128e+06
babos	6	1	2	1	1	1	1.129	0.892474	1.85951e+06	3.09756e+06	3.92402e+06	1.77668e+06	4980655	3.08013e+06
Pdi	66	27	265	27	1	27	1.126	0.844587	1.43505e+08	2.56618e+08	2.15474e+08	1.39377e+08	3.04474e+08	2.2184e+08
CG17221	6	2	4	2	1	2	1.126	0.892474	2.95373e+06	4.91093e+06	1.79406e+06	3.11283e+06	6.47329e+06	1.38782e+06
CG10237	12	3	8	3	1	3	1.124	0.892474	1.90301e+06	3.90648e+06	1.16062e+06	1.75072e+06	5.03372e+06	548143
Hsp60A	45	20	174	16	1	20	1.123	0.845293	1.54757e+08	2.95577e+08	2.46648e+08	1.305e+08	3.25923e+08	2.3824e+08
brm	1	1	2	1	1	1	1.122	0.892474	2.35102e+06	5783684	4.01698e+06		3.56049e+06	6.13689e+06
Urod	28	6	12	6	1	6	1.121	0.852514	17818998	27153568	10232546	1.71927e+07	28571191	20288371
ND-B17.2	8	1	5	1	1	1	1.121	0.892474	1.10232e+06	3.27567e+06	3424144	2.30325e+06	1.49948e+06	2944996
Sap47	7	2	12	2	1	2	1.121	0.917952	38291.1	190188	285508		150637	136848
RpS27A	38	5	60	5	1	5	1.119	0.853975	3.98267e+07	8.20966e+07	5.83388e+07	4.58197e+07	80567696	52537683
AMPdeam	11	7	34	7	1	7	1.119	0.85308	5.57616e+06	1.61239e+07	1.0891e+07	5.40873e+06	1.14889e+07	9.12277e+06
Lsd-2	27	7	22	7	1	7	1.119	0.892474	2.28507e+06	1.58631e+07	5.55156e+06	4.79276e+06	1.8608e+07	3.7463e+06
FOHSDR	38	6	15	6	1	6	1.118	0.854	26735513	37357679	2.41084e+07	2.03065e+07	68581763	3.61945e+07
Rpn1	8	6	23	6	1	6	1.117	0.857501	4.33179e+07	5.10253e+07	4.508e+07	4.56179e+07	3.58487e+07	5.62714e+07
CG9360	54	7	38	7	1	7	1.117	0.857501	1.88897e+07	3.14428e+07	1.93294e+07	1.75611e+07	3.25414e+07	3.84139e+07
SpdS	10	3	11	3	1	3	1.117	0.896497	1.70731e+06	3.56744e+06	1.13612e+06	2.14443e+06	4.29013e+06	2.67521e+06
SmD1	16	1	8	1	1	1	1.117	0.922472	74535.3	298364	349458	169299	868140	80099.6
CG17022	5	1	1	1	1	1	1.116	0.892474	4.43564e+06	9277778	4910447	5.25895e+06	9335704	3219467
Pfas	12	10	32	10	1	10	1.116	0.889909	3.31759e+06	8.07638e+06	8.50252e+06	1.35427e+06	9.68876e+06	7.70711e+06
Hsp27	15	2	6	2	1	2	1.115	0.892474	4.78134e+06	3130000	1.20895e+06	1.77358e+06	6.1076e+06	2.10246e+06
Irp-1B	51	33	199	26	1	33	1.111	0.872895	1.13933e+08	1.59327e+08	1.53849e+08	9.20842e+07	1.65231e+08	1.31955e+08
CG11857	4	1	4	1	1	1	1.111	0.892474	4041096	4902436	3.44494e+06	3.36745e+06	5.13919e+06	3.48794e+06
pic	3	3	12	3	1	3	1.111	0.924162	188582	520908	493423	69815.3	1.0023e+06	181840
ACC	38	64	372	64	1	64	1.11	0.873965	1.72077e+08	4.66284e+08	3.93644e+08	1.98017e+08	5.42815e+08	3.36948e+08
Etf-QO	17	7	33	7	1	7	1.11	0.873917	1.97936e+07	4.37822e+07	4.70194e+07	1.70724e+07	4.58676e+07	3.56043e+07
bsf	10	11	41	11	1	11	1.109	0.892474	4.62641e+06	1.05264e+07	7.43021e+06	4.56481e+06	1.24798e+07	4.31946e+06
su(r)	16	11	35	11	1	11	1.109	0.886247	4.62302e+06	1.09512e+07	1.19142e+07	1.76984e+06	6.96576e+06	9.95586e+06
prtp	20	5	12	5	1	5	1.109	0.894525	1.51863e+06	4.21957e+06	3.98106e+06	2.05804e+06	4.28876e+06	2.7974e+06
eIF3i	9	2	9	2	1	2	1.109	0.907091	503752	2.12904e+06	1.84081e+06	914187	1.01794e+06	790102
exu	8	3	5	3	1	3	1.108	0.892474	6.64317e+06	4.20368e+06	2853083	2.36923e+06	3.78283e+06	3.73238e+06
CPT2	15	6	22	6	1	6	1.107	0.892474	5.35193e+06	1.01877e+07	8.00007e+06	5.28518e+06	1.06903e+07	8138830
Gabat	10	3	9	3	1	3	1.107	0.892474	2.69157e+06	5.64259e+06	7.68459e+06	3.8993e+06	9638534	4.53739e+06
Dip-c	2	1	4	1	1	1	1.106	0.892474	4951826	7485485	4143065	4646380	7.81283e+06	3.86804e+06
cg7461	44	19	93	19	1	19	1.105	0.885717	7.41779e+07	1.26201e+08	9.8396e+07	8.33829e+07	1.02351e+08	8.58883e+07
Galk	40	15	54	15	1	15	1.105	0.885564	3.16354e+07	6.18846e+07	6.12168e+07	2.1244e+07	5.11087e+07	6.69578e+07
awd	45	6	52	6	1	6	1.104	0.886462	6.42009e+07	8.75619e+07	1.18891e+08	6.45139e+07	6.53037e+07	1.38568e+08
GlyS	32	16	77	16	1	16	1.104	0.885909	4.93964e+07	7.78366e+07	7.72047e+07	5.12825e+07	7.13909e+07	7.88381e+07
GlyP	57	49	428	49	1	49	1.103	0.888221	3.83388e+08	9.26233e+08	8.31093e+08	3.78964e+08	8.77624e+08	8.09934e+08
Fkbp59	18	8	36	8	1	8	1.103	0.888479	1.36252e+07	1.66455e+07	1.40351e+07	1.3083e+07	3.14728e+07	1.37178e+07
RpL37a	13	1	6	1	1	1	1.103	0.888221	11910761	14345042	17103542	13252003	23414438	9373033
Cyp312a1	6	2	2	2	1	2	1.103	0.931894	172884	264313	474075		357206
RpL13	25	7	24	7	1	7	1.102	0.889909	3.17084e+07	5.04901e+07	4.77274e+07	3.59351e+07	63239933	2.76161e+07
Bet3	4	1	6	1	1	1	1.102	0.889596	10371564	17217890	9535953	10666638	17913060	9818020
Gdi	12	4	15	4	1	4	1.102	0.889596	6.39829e+06	1.58382e+07	1.51637e+07	8.17757e+06	5.47549e+06	1.47962e+07
Fkbp12	73	7	37	7	1	7	1.101	0.889909	5.78414e+07	7.79309e+07	1.11127e+08	5.74969e+07	5.90955e+07	103391800
Gale	34	9	30	9	1	9	1.101	0.889909	3.57641e+07	4.93526e+07	4.53016e+07	2.54245e+07	5.78613e+07	3.93016e+07
RpS24	21	3	37	3	1	3	1.101	0.889909	1.58367e+07	3.41091e+07	2.85175e+07	2.05875e+07	3.39814e+07	1.67285e+07
Rpt6	19	6	24	6	1	6	1.1	0.889909	9.83245e+06	1.89935e+07	1.43439e+07	1.07971e+07	2.56487e+07	1.15921e+07
Jafrac1	48	7	85	7	1	7	1.099	0.889909	1.55683e+08	3.85569e+08	2.37702e+08	1.72373e+08	4.05407e+08	2.68482e+08
AGBE	38	22	116	22	1	22	1.097	0.889909	1.33668e+08	3.19125e+08	2.33334e+08	1.17142e+08	3.10451e+08	262480014
RpS19a	38	7	30	7	1	7	1.097	0.889909	6.14412e+07	1.63628e+08	95739253	1.07639e+08	1.24854e+08	1.00646e+08
fabp	48	6	47	6	1	6	1.097	0.889909	3.77577e+07	6.3762e+07	7.75758e+07	30395624	75906938	6.45959e+07
CG1486	4	2	2	2	1	2	1.097	0.92355	1628684	3.25784e+06	1.77881e+06	2.16217e+06	2.69538e+06	1545242
anon-84Ea	28	3	12	3	1	3	1.097	0.922472	475344	2.65547e+06	2.04255e+06	601010	2.5514e+06	1.6075e+06
Pgk	50	13	76	13	1	13	1.096	0.889909	4.28055e+07	1.6701e+08	1.48768e+08	4.99516e+07	1.56186e+08	1.40509e+08
Hex-c	48	15	72	15	1	15	1.096	0.889909	3.15313e+07	6.66428e+07	5.73393e+07	2.46919e+07	6.32504e+07	6.34278e+07
Ubpn	10	3	16	3	1	3	1.096	0.924512	947259	1.3531e+06	2.29362e+06	260189	309482	134102
Cyt-b5-r	14	5	21	5	1	5	1.095	0.889909	9.80549e+06	20966777	1.21556e+07	6.56247e+06	1.83216e+07	9.34274e+06
Eb1	18	4	6	4	1	4	1.095	0.896381	4.11061e+06	4.87377e+06	4.82112e+06	4.44146e+06	3.77092e+06	1.72353e+06
Mhc	50	95	478	1	1	95	1.094	0.889909	5.95986e+08	3.88595e+08	1.26887e+09	8.09176e+08	5.7957e+08	5.52247e+08
Mkk4	7	1	6	1	1	1	1.094	0.92883	241171	806846	806139	445481		685186
Mfe2	49	20	88	20	1	20	1.093	0.890919	5.82675e+07	7.98803e+07	6.07718e+07	5.55862e+07	8.16299e+07	5.94151e+07
CG14407	9	2	4	2	1	2	1.093	0.92883	287396	915500	607833	373600		512790
ERp44	16	6	10	6	1	6	1.092	0.892474	4.12661e+06	6.98633e+06	7.75851e+06	2.83337e+06	4.74209e+06	6.63047e+06
vib	16	3	3	3	1	3	1.09	0.916677	1.86293e+06	4.02795e+06	5.19619e+06	2.90785e+06	3.22903e+06	4.5998e+06
smid	2	1	7	1	1	1	1.09	0.934116		209179	469164	313164		149641
PCB	51	47	334	47	1	47	1.089	0.892474	2.5757e+08	5.88178e+08	6.50379e+08	2.78083e+08	7.37747e+08	5.48169e+08
TpnC25D	5	1	4	1	1	1	1.089	0.892474	5674506	10122117	8280421	5.44787e+06	10662651	8839153
CG31198	7	5	18	5	1	5	1.089	0.892474	5.08583e+06	1.43907e+07	9.61603e+06	6232667	8.76392e+06	9.45766e+06
Fatp1	8	4	13	4	1	4	1.089	0.892474	3.97451e+06	6.44526e+06	7.64146e+06	3.77683e+06	8.90088e+06	6.78841e+06
P32	15	5	25	5	1	5	1.088	0.892474	1.11376e+07	2.85493e+07	3.08677e+07	1.3641e+07	3.30913e+07	2.32648e+07
RpS9	15	4	17	4	1	4	1.087	0.892474	4.44212e+07	5.80773e+07	5.76159e+07	5.01437e+07	4.68662e+07	38183540
ERp60	45	15	71	15	1	15	1.087	0.892474	4.20658e+07	7.41163e+07	1.01416e+08	3.89427e+07	8.36723e+07	8.15576e+07
dj-1beta	11	1	7	1	1	1	1.087	0.922081	493489	2.50254e+06	2.76565e+06	496783	2566384	2713504
CG8128	5	1	2	1	1	1	1.087	0.934116		358808			368221
ND-MLRQ	14	2	6	2	1	2	1.086	0.892474	16181440	21165843	2.23201e+07	1.67342e+07	1.72902e+07	3.41084e+06
Dmel\CG15093	32	6	40	6	1	6	1.086	0.892474	1.0123e+07	2.21759e+07	1.94951e+07	1.08382e+07	2.74903e+07	1.84834e+07
mRpL35	4	1	3	1	1	1	1.086	0.934116	426546	442866	174773	372590	453712	302307
CalpA	6	4	18	4	1	4	1.085	0.933752	184661	2.96851e+06	1.39352e+06	391610	1.81852e+06	1.36971e+06
Tm1	67	25	140	3	1	25	1.084	0.892474	1.80237e+08	3.71522e+08	4.18259e+08	2.09807e+08	5.20025e+08	3.1533e+08
Mpc1	20	1	4	1	1	1	1.084	0.934116		682712			2.27795e+06	181784
Eno	49	20	231	20	1	20	1.083	0.892474	1.0152e+08	2.69028e+08	3.24776e+08	1.34905e+08	2.32123e+08	2.90051e+08
Uba1	29	25	91	25	1	25	1.083	0.892474	5.40891e+07	1.05354e+08	6.42927e+07	7.01326e+07	1.04802e+08	3.51618e+07
GstD9	16	2	32	2	1	2	1.083	0.892474	2.5346e+06	1.46186e+07	8.15362e+06	3.03703e+06	1.41649e+07	6.99381e+06
Prosalpha3	24	4	11	4	1	4	1.083	0.898563	1.80166e+06	9.50188e+06	6.44159e+06	2.20155e+06	7.19859e+06	6.02007e+06
ND-MNLL	23	1	1	1	1	1	1.083	0.932134	736303	1.92989e+06	2881870	923991		2.09265e+06
Ts	4	1	1	1	1	1	1.083	0.935836	455153	460207	411823	497143	782324	309259
Adk2	38	7	39	7	1	7	1.082	0.892474	1.06961e+07	3.62637e+07	3.7676e+07	1.24971e+07	4.26835e+07	2.80503e+07
Gk1	10	3	14	3	1	3	1.082	0.912222	2.14908e+06	4.49667e+06	3.76619e+06	1.08231e+06	8.38856e+06	3.92526e+06
CG30022;CG30023	15	3	7	3	1	3	1.082	0.934116	1.36845e+06	3.39893e+06	2.69575e+06	1.67019e+06	2.55517e+06	1.93464e+06
CCT2	41	15	103	15	1	15	1.081	0.892474	2.59196e+07	5.14355e+07	3.52547e+07	2.71562e+07	4.38857e+07	25594869
CG12321	43	6	16	6	1	6	1.081	0.894215	2.49195e+06	8.50708e+06	8.02998e+06	2.94418e+06	1.23841e+07	5.54237e+06
Aldh7A1	25	8	30	8	1	8	1.08	0.892474	8.31176e+06	1.16375e+07	9.76024e+06	4.6436e+06	1.33077e+07	1.37592e+07
spidey	28	7	23	7	1	7	1.079	0.892474	1.26741e+07	1.73463e+07	2.77114e+07	14062397	2.32665e+07	2.56462e+07
CG17333	45	8	46	8	1	8	1.079	0.892474	9.25778e+06	1.82469e+07	1.30589e+07	8.90706e+06	2.05136e+07	1.41559e+07
Cpr67B	41	6	36	6	1	6	1.079	0.892474	8.09222e+06	3.37551e+07	3.09458e+07	1.56332e+07	2.57407e+07	2.4321e+07
Lac	10	2	10	2	1	2	1.079	0.934116	1.12084e+06	4900831	2.34859e+06	1.89828e+06	5.91741e+06	1.32176e+06
Dref	2	1	2	1	1	1	1.079	0.937717	189443	648505	593227	337805	430661
Sec23	24	10	39	10	1	10	1.078	0.892474	9.36645e+06	2.70921e+07	1.30615e+07	8.95006e+06	23568564	2.1999e+07
ND-SGDH	30	4	12	4	1	4	1.078	0.934116	157576	1.01562e+07	2.18555e+06	660247		5.1636e+06
Hsc70-5	27	15	59	15	1	15	1.077	0.892474	7.17215e+07	1.28288e+08	1.22684e+08	6.69503e+07	1.21559e+08	1.06596e+08
CG4390	11	2	12	2	1	2	1.076	0.892474	6.25043e+06	1.33096e+07	1.11281e+07	5782184	13344430	9.61778e+06
Ntf-2	74	5	24	5	1	5	1.075	0.924512	3.85319e+06	5.13388e+06	1.22163e+07	4.47731e+06	4.35422e+06	8.56187e+06
Rad23	22	5	18	5	1	5	1.075	0.907091	2800690	8.69449e+06	6.68483e+06	3.37794e+06	1.43709e+07	5.06127e+06
Fum1	29	8	28	8	1	8	1.074	0.892474	23689928	5.4326e+07	4.99104e+07	1.9579e+07	4.30502e+07	5.24679e+07
ND-B17	34	4	6	4	1	4	1.074	0.892474	7.61486e+06	13824086	1.7548e+07	8.65973e+06	8902965	1.51272e+07
CG9297	5	3	6	3	1	3	1.073	0.934116	1.90048e+06	4.58242e+06	5.44526e+06	2.15595e+06	6.61792e+06	2.66064e+06
RpS15Aa	22	3	22	3	1	3	1.072	0.892474	4.97594e+06	22904780	1.90069e+07	8.39941e+06	2.14285e+07	1.15072e+07
CG10126	15	2	3	2	1	2	1.072	0.892474	4.40649e+06	1.11873e+07	1.05848e+07	3001705	9.98285e+06	9.50767e+06
RpS17	56	6	35	6	1	6	1.071	0.892474	3.60762e+07	9.22775e+07	7.14972e+07	5.58187e+07	1.03525e+08	5.43202e+07
Coprox	15	4	6	4	1	4	1.07	0.905437	2.55427e+06	7.79542e+06	8.69973e+06	2.56782e+06	5.89791e+06	7.76254e+06
CG1635	3	1	1	1	1	1	1.07	0.934116	1.74193e+06	4.25917e+06	2.90549e+06	2716338	3.26235e+06	2.46168e+06
Irp-1A	16	10	42	3	1	10	1.07	0.946156	686700	3.43863e+06	3161375		863191	1.16802e+06
sta	70	11	46	11	1	11	1.069	0.892474	8.69262e+07	2.0669e+08	1.51707e+08	1.11494e+08	2.24035e+08	1.33822e+08
ValRS	5	3	7	3	1	3	1.069	0.948334	1.78709e+06	3.45453e+06	2.14025e+06	1.83245e+06	3.5727e+06	1.53472e+06
arg	8	2	13	2	1	2	1.069	0.934116	1.62255e+06	4258823	3.44837e+06	1268575	3842370	3.64984e+06
Psa	8	8	27	8	1	8	1.068	0.892474	4.04101e+07	4.90237e+07	48322166	3.06672e+07	5.42815e+07	3.90058e+07
Rpn2	5	5	16	5	1	5	1.068	0.892474	2.52265e+07	3.03786e+07	2.00072e+07	2.71592e+07	1.75862e+07	2.1128e+07
CG6726	37	8	75	7	1	8	1.068	0.892474	1.45943e+07	2.00236e+07	2.14015e+07	9.41517e+06	2.45742e+07	2.01567e+07
AOX3	19	11	28	11	1	11	1.068	0.892474	3.13538e+06	1.03612e+07	1.18728e+07	5.52051e+06	1.21677e+07	11337458
Idgf2	20	5	20	5	1	5	1.067	0.892474	8.37432e+06	1.02688e+07	1.87841e+07	9.28513e+06	8.35339e+06	1.37715e+07
ATPsynE	15	2	6	2	1	2	1.066	0.892474	1.39145e+07	53390232	63447460	16691834	6.10058e+07	4.17874e+07
REG	13	2	9	2	1	2	1.066	0.935836	2.08701e+06	7.39894e+06	3.73975e+06	2.61209e+06	1.54448e+07	2.56929e+06
TER94	46	32	165	32	1	32	1.065	0.892474	1.15842e+08	1.98353e+08	1.97055e+08	1.13498e+08	1.84762e+08	1.82093e+08
CG7768	16	2	10	1	1	2	1.064	0.942598	2502047	3113631	3.48595e+06		2697936	4907653
Rpn11	4	1	2	1	1	1	1.064	0.934116	1.90672e+06	5.8958e+06	4735212	2528997	9099428	2.94292e+06
Taldo	28	10	56	10	1	10	1.063	0.896846	4.61614e+07	8.28119e+07	7.78072e+07	3.48049e+07	1.19493e+08	7.78716e+07
wal	63	14	102	14	1	14	1.059	0.901866	2.47896e+07	7.20647e+07	8.49521e+07	2.55488e+07	6.99368e+07	7.80506e+07
Hel25E	9	3	24	3	1	3	1.059	0.905724	5.80687e+06	1.40095e+07	1.12937e+07	6477509	1.84572e+07	7.27853e+06
CG15717	13	3	4	3	1	3	1.059	0.943191	3.45275e+06	3.83434e+06	4.83061e+06	3.73316e+06	1.23354e+06	4.66871e+06
Rpn3	12	5	17	5	1	5	1.058	0.904713	1.11498e+07	1.61238e+07	7.62525e+06	1.1687e+07	1.02618e+07	1.25316e+07
Adi1	27	4	19	4	1	4	1.058	0.903921	7.24067e+06	2.20549e+07	1.54921e+07	7.55952e+06	2.39033e+07	12811893
pli	6	2	2	2	1	2	1.056	0.950383	320126	3.37882e+06	3.09995e+06		2159130	2.44503e+06
Inx2	8	2	12	2	1	2	1.056	0.950383	290117	4.39988e+06	3.79095e+06	55626.3	2.65298e+06	3.87254e+06
CCT4	18	6	35	5	1	6	1.055	0.950383	842428	4.59704e+06	2.78822e+06	957518	4.13074e+06	2.61029e+06
CG3702	1	1	2	1	1	1	1.053	0.934991	8512403	6552618	2.14575e+06	6.51636e+06	6512070	2.41784e+06
Nepl9	1	1	1	1	1	1	1.053	0.930117	4946299	13704255	8277318	4.37349e+06	13102408	8975557
HDAC6	5	4	8	4	1	4	1.053	0.950383	599755	1.15904e+06	1.54093e+06	768631	7.39966e+06	550153
cact	47	6	24	6	1	6	1.051	0.916677	9.53751e+07	9.48576e+07	7.34114e+07	5.71022e+07	1.01717e+08	77417805
Gs2	47	10	37	10	1	10	1.051	0.916677	2.89342e+07	5.43567e+07	5.15256e+07	2.61582e+07	5.70634e+07	4.20031e+07
Mgstl	7	2	5	2	1	2	1.05	0.917246	1.84157e+07	17296563	21212248	1.6863e+07	21722774	16161974
Dhc64C	3	7	20	7	1	7	1.05	0.951534	1.06464e+06	2.3012e+06	1.22497e+06	1.2975e+06	2.03181e+06	2.50647e+06
Cpr49Ae	19	3	82	3	1	3	1.049	0.922081	6.54783e+08	1.16378e+09	1.45884e+09	7.51823e+08	876282687	9.39743e+08
Oat	12	3	13	3	1	3	1.049	0.954647	1.30239e+06	1.6521e+06	1.54447e+06	1.27362e+06	1.80349e+06	1.20275e+06
lqfR	1	1	1	1	1	1	1.049	0.954647	304419	565046	530820		645138	409021
Adh	84	23	317	23	1	23	1.047	0.924512	5.02904e+08	2.14223e+09	1.6445e+09	3.73442e+08	1.83723e+09	1.82158e+09
Naprt	9	4	12	4	1	4	1.047	0.954647	1.09698e+06	4.39936e+06	2.55962e+06	1.38516e+06	2.17259e+06	2.28566e+06
BcDNA:RE30346	11	1	4	1	1	1	1.046	0.954647	565417	1.36834e+06	2.44889e+06	631616	2277264	1.14743e+06
UGP	57	23	177	23	1	23	1.044	0.92883	1.81695e+08	4.37309e+08	3.48906e+08	1.61868e+08	3.82747e+08	4.09674e+08
Or83c	3	1	1	1	1	1	1.044	0.92883	28884686	30050738	19229664	27643120	20604888
CG11267	63	7	48	7	1	7	1.042	0.932134	8.41415e+07	1.9693e+08	1.68422e+08	86967016	182684440	1.25925e+08
Aos1	14	3	9	3	1	3	1.042	0.954647	1.09069e+06	2.82108e+06	2.85292e+06	1.17092e+06	2.03705e+06	2.04315e+06
CG11899	20	4	11	4	1	4	1.041	0.954647	1.85778e+06	5.76789e+06	3.36238e+06	1.35138e+06	2.71659e+06	5.60753e+06
Ran	12	2	13	2	1	2	1.04	0.934116	13911737	2.19812e+07	2.45407e+07	1.59072e+07	1.69429e+07	2.01878e+07
Sumo	13	1	2	1	1	1	1.04	0.934116	11418234	2.89293e+07	2.85584e+07	15135810	1.91256e+07	24114472
CG11811	15	2	3	2	1	2	1.04	0.95374	383286	526628	977978	397976	833611	634420
Mlc-c	24	3	10	3	1	3	1.039	0.934116	9.21212e+06	1.51341e+07	1.37584e+07	7.35179e+06	1.38143e+07	1.35328e+07
tws	6	3	12	3	1	3	1.039	0.954647	140489	959886	534535	217438	517595	448048
Sar1	47	6	23	6	1	6	1.038	0.934116	2.27401e+07	2.04185e+07	2.85195e+07	20117676	2.29797e+07	2.32285e+07
eIF3l	7	3	6	3	1	3	1.038	0.954647	430516	947861	867482	869285	2.23534e+06	409393
Pcd	18	2	16	2	1	2	1.035	0.954647	2.41805e+06	6.14022e+06	4.86899e+06	2.39849e+06	5999245	4.69485e+06
Pdxk	14	2	8	2	1	2	1.034	0.955831	215155	813991	1.97553e+06	133535	525617	1.98407e+06
CG6409	13	3	19	3	1	3	1.033	0.940031	2.09332e+07	3.76271e+07	8.28439e+07	2.25871e+07	2.62508e+07	5.962e+07
ND-75	41	22	119	22	1	22	1.031	0.946156	3.56291e+07	8.63183e+07	1.36752e+08	7.97075e+07	4.56417e+07	8.64585e+07
ND-15	50	3	10	3	1	3	1.031	0.9489	2.51903e+06	1.00183e+07	12380410			8560867
kcc	3	2	4	2	1	2	1.031	0.955831	632876	1.00713e+06	871637	626478	880704
tzn	9	2	5	2	1	2	1.031	0.954647	241574	1.3759e+06	1.48952e+06	452097	1.43134e+06	839640
Pgi	49	17	93	17	1	17	1.03	0.948594	5.24352e+07	1.41253e+08	1.07684e+08	4.67481e+07	8.61923e+07	1.07147e+08
Nrg	7	5	17	5	1	5	1.03	0.948334	6.3796e+06	2.41909e+07	12250851	7.08219e+06	2.32986e+07	6.40153e+06
Herc4	12	7	33	7	1	7	1.029	0.954647	3.93186e+06	1.18174e+07	7.95976e+06	3.24354e+06	12693316	8.05548e+06
Cyp6d5	11	5	13	5	1	5	1.029	0.955862	3.51814e+06	7.32477e+06	9.45524e+06	1.15738e+06	2.92526e+06	3.27743e+06
CG8891	16	2	8	2	1	2	1.029	0.958919	243145	1630198	1.32687e+06	582913	1.65538e+06	1.22756e+06
Act88F	66	25	266	2	1	25	1.028	0.950383	1.99516e+09	2.93157e+09	3.57936e+09	1.84767e+09	3.22494e+09	2.99307e+09
Mdh2	76	23	193	23	1	23	1.028	0.950383	1.71389e+08	5.24667e+08	5.41105e+08	1.64714e+08	3.43037e+08	3.82286e+08
sgll	6	1	4	1	1	1	1.027	0.961966	2.40481e+06	3.09381e+06	4.18012e+06	1.61425e+06	4.95379e+06	3167038
CalpB	6	3	12	3	1	3	1.027	0.963978	39339.4	136442	216570	40746.1	431204	100048
Prosbeta7	34	10	43	10	1	10	1.026	0.950383	55320457	9.05505e+07	7.15874e+07	5.70036e+07	8.70175e+07	6.02564e+07
CG17127	76	5	19	5	1	5	1.026	0.950383	3.09825e+07	3.17617e+07	4.73051e+07	3.14871e+07	2.44708e+07	4.7315e+07
CG1236	2	1	6	1	1	1	1.026	0.954647	7340771	8.17189e+06	7.08691e+06	7629616	6.68152e+06	6.72054e+06
hfp	2	1	1	1	1	1	1.026	0.961966	236629	731395	554381	297023	677482	386549
CG117799	4	2	4	2	1	2	1.026	0.963978	42311.2	180898	168665	86864.7
GstE12	53	8	40	8	1	8	1.025	0.950383	2.56941e+07	5.90915e+07	5.24553e+07	2.2455e+07	5.21395e+07	57983909
RpL10	28	4	17	4	1	4	1.025	0.950383	1.84284e+07	3.32241e+07	3.91683e+07	2.1343e+07	4.62026e+07	2.17207e+07
COX7A	10	1	1	1	1	1	1.022	0.963978	1.37378e+06	4.76365e+06	3.87982e+06	2.47413e+06	3509980	2867174
NP15.6	11	1	2	1	1	1	1.022	0.963978		751370	2.90194e+06			1.20202e+06
Idgf3	14	5	24	5	1	5	1.021	0.953389	4.29225e+06	2.43175e+07	1.53583e+07	5.8822e+06	29746264	1.30432e+07
Alg-2	21	2	3	2	1	2	1.021	0.963978	98407.2	281105	209075	154330		151041
CG9331	46	9	36	9	1	9	1.019	0.959797	2.40484e+06	1.1253e+07	1.41882e+07	2.87051e+06	4.55222e+06	1.10814e+07
TOM1	4	2	6	2	1	2	1.018	0.954647	1.85833e+07	15915923	1.05672e+07	1.90798e+07	1.65279e+07	8.32888e+06
cora	3	3	8	3	1	3	1.018	0.963978	354247	762138	804926	460707	603009
DCTN1-p150	2	2	10	2	1	2	1.017	0.965396	707059	1.69148e+06	1.64231e+06	514087	2.23172e+06	1.27367e+06
Syx8	17	2	4	2	1	2	1.016	0.965801			219507			176582
DppIII	22	13	36	13	1	13	1.015	0.954647	2.53924e+07	5.10719e+07	3.73252e+07	2.31264e+07	3.34535e+07	3.41066e+07
HINT1	6	1	3	1	1	1	1.015	0.963978	5.38106e+06	6.76671e+06	8946939	4557234	5.04056e+06	9688392
Rpe	16	2	11	2	1	2	1.015	0.967053	688174	2541615	2561391	333025	2995595	2.05917e+06
RpS23	37	5	67	5	1	5	1.014	0.955831	3.1569e+07	5.35801e+07	5.52583e+07	3.57306e+07	6.90764e+07	3.67891e+07
CG44245	32	8	30	8	1	8	1.014	0.955831	7.8377e+06	9.13091e+06	1.7359e+07	9.22192e+06	9682522	2.63146e+06
tube	29	3	11	3	1	3	1.014	0.963978	3.95903e+06	1.06586e+07	9.88144e+06	4.31147e+06	9.22261e+06	5.17123e+06
RpS3A	51	15	76	15	1	15	1.013	0.955831	1.00545e+08	1.69615e+08	1.69351e+08	1.34829e+08	2.38869e+08	1.21423e+08
Hsdl2	20	7	21	7	1	7	1.013	0.955831	4.06084e+07	7.41204e+06	1.40541e+07	2.92391e+07	1.21139e+07	2.11238e+06
anon-WO0140519.48	46	3	17	3	1	3	1.012	0.955831	2.45891e+07	2.61781e+07	23164820	7.83378e+06	4.36201e+07	2.62991e+07
CG12171	19	4	22	4	1	4	1.012	0.955862	9.74814e+06	2.36794e+07	1.64039e+07	9.12813e+06	1.22223e+07	1.69755e+07
ND-13A	33	3	10	3	1	3	1.012	0.958919	2.32328e+06	1.00289e+07	2.13052e+07		6.69787e+06	1.10509e+07
Ost48	13	4	12	4	1	4	1.011	0.967615	1.46409e+06	4.67876e+06	4309649	1.823e+06	6058804	2.35661e+06
Rpn8	24	5	19	5	1	5	1.01	0.958919	7.68998e+06	1.04976e+07	1.23762e+07	4.4014e+06	1.57251e+07	9.69326e+06
CG7322	63	11	75	11	1	11	1.009	0.959797	7.12268e+07	1.16461e+08	1.0876e+08	5.11768e+07	9.90443e+07	1.36662e+08
CCT5	20	7	52	6	1	7	1.009	0.959797	1.8378e+07	2.50885e+07	2.02939e+07	1.76429e+07	2.20741e+07	1.71861e+07
lin	1	1	3	1	1	1	1.009	0.959797	18086724	20030184	13387376	18403092	19250184	7.70826e+06
Uba5	5	1	7	1	1	1	1.009	0.965801	615450	2.00217e+06	1.62732e+06	751016	2.55487e+06	988480
alphaCOP	10	8	37	8	1	8	1.008	0.959797	1.62371e+07	2.16899e+07	17127982	1.53361e+07	1.94504e+07	1.39883e+07
Cyp1	35	7	55	6	1	7	1.008	0.961688	1.46841e+07	6.93732e+07	8.53811e+07	1.51821e+07	6.28596e+07	6.21223e+07
Cyt-b5	23	3	7	3	1	3	1.007	0.962777	29519716	3.9389e+07	53440712	2.82185e+07	39922291	37182576
Prosalpha1	33	8	38	8	1	8	1.007	0.962019	2.29355e+07	6.59606e+07	6.46904e+07	27148598	67765065	5.02075e+07
CG31098	6	2	6	2	1	2	1.007	0.965801	405272	810263	733130	411600	1.81243e+06	493400
D2hgdh	38	14	68	14	1	14	1.006	0.963978	2.75009e+07	7.56795e+07	6.87287e+07	2.41519e+07	8.11245e+07	5.29308e+07
RpS13	8	1	5	1	1	1	1.006	0.970228		3.5933e+06	2.73763e+06	1.34741e+06	3.50132e+06
Sec13	3	1	6	1	1	1	1.005	0.970228	3.89614e+06	7083248	4.75535e+06	3.12291e+06	7.42855e+06	3.78394e+06
Nt5c	3	1	1	1	1	1	1.005	0.965801			829170			659680
Paics	45	18	122	18	1	18	1.004	0.963978	1.05025e+08	2.29349e+08	2.01909e+08	9.17521e+07	1.67446e+08	1.97243e+08
Mlp60A	51	3	29	2	1	3	1.004	0.963978	1.23123e+07	5.33469e+07	1.02983e+08	2.15118e+07	4.85388e+07	77704672
betaCOP	5	3	8	3	1	3	1.004	0.970228	1.6906e+06	7.84331e+06	3710181	1.73983e+06	5551502	4.75903e+06
CG31063	18	2	8	2	1	2	1.004	0.970594	967140	1.76168e+06	2.75415e+06	918255	1.99719e+06	2.15543e+06
Ald1	67	28	296	1	1	28	1.002	0.963978	5.50211e+08	1.05982e+09	1.17346e+09	6.25314e+08	9.42988e+08	9.22023e+08
Lsp1beta	6	4	11	3	1	4	1.002	0.973276	2.76967e+07	1.62154e+06	1.74589e+06	1.0771e+07	381959	3.2019e+06
RpL4	41	14	107	14	1	14	1.001	0.965396	1.2194e+08	1.79767e+08	1.49422e+08	1.43488e+08	1.88247e+08	9.0953e+07
RpS8	63	13	116	13	1	13	0.999	0.965801	9.92513e+07	2.26148e+08	198513710	1.11124e+08	2.25534e+08	1.21027e+08
Tm2	67	23	111	3	1	23	0.999	0.965801	7.40396e+07	1.52006e+08	1.49345e+08	5.62316e+07	1.80565e+08	1.29159e+08
Sfp26Ad	19	2	10	2	1	2	0.999	0.965801	22149942	24818821	26142468	1.0732e+07	51996670	22891652
His2A:CG33865	31	2	4	2	1	2	0.999	0.965801	16128100	27472072	22896420	24148342	25889056	17880814
Gmer	6	1	6	1	1	1	0.999	0.970228	98944.4	341770	262489	122756		222600
Zasp52	6	10	28	1	1	10	0.998	0.965801	3.21463e+07	58093659	5.99583e+07	36556100	2.34993e+07	3.4025e+07
CG1902	31	7	13	7	1	7	0.998	0.973276	6.77391e+06	1.97948e+07	8.7727e+06	4.60454e+06	1.93424e+07	7.28651e+06
Ist1	3	1	1	1	1	1	0.998	0.970228		277290	786164			371105
EbpIII	41	6	35	6	1	6	0.997	0.965801	4.43359e+07	6.76578e+07	9.38727e+07	4.49703e+07	7.83651e+07	6.35911e+07
wupA	25	5	18	4	1	5	0.997	0.966541	2.52728e+07	1.42623e+07	34878252	3.42892e+07	2.36425e+07	1.27296e+07
cathD	36	8	72	8	1	8	0.997	0.966541	2.51262e+07	7.94413e+07	7.29879e+07	2.62213e+07	5.40967e+07	5.86597e+07
wupA	19	4	14	3	1	4	0.997	0.966541	862840	1.42043e+06	1.95087e+06	848714	1084960	581879
GstE7	26	4	10	4	1	4	0.997	0.969361	598445	277556	1.08783e+06	343437	994191	954962
nrv2	9	1	6	1	1	1	0.997	0.966541	257131	2655650	1.25158e+06	258585	2.74423e+06	936964
LKRSDH	4	3	8	3	1	3	0.996	0.967838	245299	1.22127e+06	1.41696e+06	336869		897053
Sod2	30	4	40	4	1	4	0.995	0.967838	3.03275e+07	9.71926e+07	8.10982e+07	3.17011e+07	9.57914e+07	53161567
glob1	73	11	104	11	1	11	0.994	0.967838	3.03207e+07	9.80456e+07	7.46169e+07	2.70413e+07	8.3883e+07	6.91427e+07
RpS3	28	6	46	6	1	6	0.994	0.967838	3.02862e+07	5.73181e+07	4.52847e+07	3.33514e+07	5.27886e+07	2.50818e+07
Hrb27C	29	7	16	7	1	7	0.994	0.967838	1.0055e+07	1.41658e+07	1.6139e+07	11652201	1.84152e+07	10428393
ATPsynCF6	48	6	27	6	1	6	0.993	0.970228	4.25252e+07	7.09713e+07	1.21377e+08	4.57112e+07	7.28448e+07	102642740
RpL32	22	3	20	3	1	3	0.993	0.970228	2.59477e+07	4.06035e+07	41298069	2.20374e+07	3.96674e+07	2.85465e+07
RpL15	20	4	25	4	1	4	0.992	0.970228	7.6416e+07	9.53281e+07	8.32692e+07	6.77903e+07	9.82012e+07	4.51979e+07
LeuRS	5	3	12	3	1	3	0.992	0.983117	911702	3.59185e+06	1.2346e+06	1.98002e+06	2.97624e+06	601923
ste24a	6	2	3	2	1	2	0.992	0.970228	177450	1.19486e+06	977341		924968	749404
r-l	3	1	4	1	1	1	0.992	0.978555	169291	619151		229939
CG14292	24	2	7	2	1	2	0.991	0.990199	1.54935e+06		3.63689e+06	1.11557e+06		3.96162e+06
Pdhb	43	14	86	14	1	14	0.99	0.973882	9.53131e+07	2.91068e+08	2.81066e+08	1.31441e+08	2.66802e+08	2.17596e+08
CG4598	18	4	8	4	1	4	0.99	0.990199	1.27115e+06	5.55153e+06	7.91696e+06	2.32565e+06	6.76818e+06	5.90568e+06
Mipp1	15	5	9	5	1	5	0.989	0.976247	5.02003e+06	1.26907e+07	1.19519e+07	7.14636e+06	3.95387e+06	7473933
CG17765	6	1	2	1	1	1	0.988	0.990199	839549	3805053	2778059	1.21799e+06	3549010	1.63856e+06
Acsf2	10	5	15	5	1	5	0.987	0.992585	1.58954e+06	5.35852e+06	4.68346e+06	1.64545e+06	5.59414e+06	3.84614e+06
CG31751	10	3	4	3	1	3	0.987	0.992585	928074	3.10434e+06	5.16882e+06	579296	6.73977e+06	2.85103e+06
Mtpalpha	43	26	125	26	1	26	0.986	0.982995	6.36414e+07	1.34495e+08	1.60914e+08	6.04268e+07	1.36342e+08	1.18321e+08
CG15117	5	3	9	3	1	3	0.986	0.992585	4.42017e+06	6.25018e+06	5.23871e+06	3.10895e+06	4.95677e+06	4.26635e+06
pix	7	3	8	3	1	3	0.986	0.992585	1.02145e+06	2.53799e+06	2.36291e+06	1.03557e+06	3.56824e+06	1.76418e+06
GILT1	18	3	18	3	1	3	0.986	0.977886	713317	1.06484e+06	781469	674517		641573
P5cr-2	8	2	10	2	1	2	0.985	0.982995	18015198	30742599	25394192	1.81551e+07	21445196	21112647
Hsp60B	7	2	8	2	1	2	0.985	0.990199	1.6209e+06	3.88579e+06	1.77169e+06	478812	5.15242e+06	1.60085e+06
RpL22	29	5	16	5	1	5	0.984	0.984506	1.50188e+07	2.25862e+07	20390943	1.98529e+07	2.03497e+07	6.18116e+06
Rpn12	6	1	14	1	1	1	0.984	0.993816	2.18656e+06	9.07777e+06	5.83904e+06	2.22768e+06	8.43173e+06	3.51636e+06
CG7214	19	1	4	1	1	1	0.982	0.996389		6742937	4537315		4293585	5133894
EndoGI	32	7	16	7	1	7	0.981	0.999158	2.85389e+06	6.02292e+06	5.27098e+06	3.41908e+06	4.48816e+06	4.31877e+06
CtBP	7	3	9	3	1	3	0.98	0.990199	3.18643e+07	2.1518e+07	10989418	3.10088e+07	21278592	7307244
grass	15	8	29	8	1	8	0.98	0.990866	8.19499e+06	2.08371e+07	2.56885e+07	7.51842e+06	1.72818e+07	2.15119e+07
Obp99c	30	4	25	4	1	4	0.979	0.992585	5.31931e+07	5.53505e+07	6.76769e+07	5.04845e+07	6.05652e+07	5.84717e+07
Cpr78Cc	10	1	5	1	1	1	0.979	0.991579	3.66967e+06	13622030	13246748	4302062	8596112	10694985
Prosalpha6	30	6	26	6	1	6	0.978	0.992585	3.22738e+07	4.91923e+07	4.09116e+07	3.28568e+07	3.6348e+07	3.92171e+07
Adk2	30	5	24	5	1	5	0.977	0.999158	1.56094e+06	1.24371e+07	9.23477e+06	4.17499e+06	1.7842e+06	1.0807e+07
Mapmodulin	10	3	6	3	1	3	0.977	0.985564	728953	1369553		664755		1159269
CG5364	15	4	19	4	1	4	0.976	0.992585	1.27084e+07	1.13566e+07	9.62021e+06	9.99564e+06	5.13538e+06	6.78364e+06
CG1907	19	6	20	6	1	6	0.976	0.992585	1.24464e+07	2.46675e+07	2.78996e+07	1.37971e+07	3.8681e+07	1.10015e+07
pug	12	9	24	9	1	9	0.976	0.992585	11750928	2.38973e+07	18412465	1.16152e+07	1.55142e+07	1.71126e+07
RpL27	16	2	6	2	1	2	0.976	0.999287	7.31267e+06	9.20026e+06	1.04328e+07	6.98925e+06	7.65484e+06	6.97572e+06
yip2	62	13	99	13	1	13	0.975	0.992585	6.92367e+07	1.26781e+08	1.39581e+08	6.07434e+07	1.66762e+08	1.17772e+08
Mst57Da	19	1	11	1	1	1	0.975	0.993816	25448820	24022836	36867193	11896987	35163901	28547851
TotC	41	3	13	3	1	3	0.975	0.994769	589492	1732329	2.54329e+06	282116	2382933	1.56167e+06
CG34132	51	3	8	3	1	3	0.975	0.989451	274167	790181	3.05357e+06	307107		1.86043e+06
p47	25	5	22	5	1	5	0.974	0.999287	7.09756e+06	1.22226e+07	6.49675e+06	6.70047e+06	13818305	4.8647e+06
CG4115	19	3	27	3	1	3	0.973	0.99655	7.59481e+06	1.73584e+07	1.67887e+07	8242868	1.65232e+07	1.06363e+07
RpS20	29	3	19	3	1	3	0.971	0.999158	6.81755e+07	7.36644e+07	8.25597e+07	7.22844e+07	6.1165e+07	5.57764e+07
CG4752	5	7	20	7	1	7	0.971	0.999287	1.79646e+07	1.87856e+07	6.14257e+06	1.04967e+07	1.11916e+07	11437413
CNBP	5	1	9	1	1	1	0.97	0.999449	1.04234e+07	7.67224e+06	10958276	8.6271e+06	9.90869e+06	6978752
RpS2	22	4	16	4	1	4	0.969	0.999287	2.09282e+07	3.13617e+07	4.0313e+07	2.12282e+07	2.88559e+07	2.87795e+07
CG15369	24	2	10	2	1	2	0.969	0.993816	3.77676e+06	833782	2.40056e+06	2.6634e+06	2.43377e+06	1.47869e+06
sdr2	7	3	8	3	1	3	0.969	0.992585	2.27159e+06	4632550	5.87955e+06	1.91406e+06	5.18349e+06	4.41975e+06
mEFTu1	15	4	16	4	1	4	0.969	0.992585	1.79489e+06	3.05448e+06	4.67771e+06	2.75324e+06	3.39721e+06	462010
Srlp	12	2	17	2	1	2	0.969	0.992585	485340	4.6864e+06	3.0582e+06	620560	4265636	2.57106e+06
Pect	11	3	7	3	1	3	0.968	0.992585	8.75386e+06	1.16418e+07	6.67565e+06	7.16174e+06	1.0636e+07	8124628
Prosbeta4	43	6	17	6	1	6	0.967	0.995115	1.83596e+07	1.84815e+07	1.45333e+07	2.02423e+07	3.7717e+06	1.91554e+07
RpL23A	23	7	49	7	1	7	0.966	0.994769	4.40474e+07	8.84843e+07	9.03666e+07	4.23421e+07	134825445	4.92405e+07
dl	48	9	52	9	1	9	0.966	0.994769	1.6531e+07	4.75446e+07	4.16553e+07	1.39222e+07	4.2009e+07	3.26106e+07
Hmu	15	6	28	6	1	6	0.966	0.994671	7.10022e+06	1.62556e+07	16016166	5.87341e+06	1.67381e+07	1.11312e+07
Dlic	1	1	2	1	1	1	0.966	0.996389	1.60322e+06	3456235	1.99281e+06	1.76518e+06	2114795	1.52427e+06
yellow-c	4	1	2	1	1	1	0.966	0.999449	566105	1.74278e+06	2.28038e+06	279946	3.80548e+06	1.34902e+06
l(2)37Cc	70	14	66	14	1	14	0.965	0.992585	4.61727e+07	1.18e+08	1.1659e+08	5.60559e+07	94037880	7.97972e+07
RpL18A	36	6	23	6	1	6	0.964	0.992585	1.73133e+07	3.07746e+07	2.53999e+07	1.95213e+07	3.00126e+07	9739800
RpS27	10	1	5	1	1	1	0.964	0.992585	6.89116e+06	10176888	9485080	8756051	9263191	4.7215e+06
GlnRS	6	4	12	4	1	4	0.963	0.989451	1.02348e+07	7.36861e+06	6.65936e+06	8.83005e+06	7.54407e+06	914834
Nrd1	2	2	6	2	1	2	0.963	0.992585	620648	1.74846e+06	921507	445222	2.37596e+06	807519
Dif	2	1	1	1	1	1	0.963	0.994302	504313	1.00807e+06	677689	493152	754675	692728
Usp14	15	5	17	5	1	5	0.962	0.992585	2.00291e+06	3.92081e+06	3.97642e+06	1.9014e+06	1.01366e+06	582500
anon-37B-2	8	1	3	1	1	1	0.962	0.999449	718869	1.56594e+06	1.63054e+06	1.10041e+06		787830
CG5112	11	4	8	4	1	4	0.961	0.985564	6.58337e+06		1.00437e+07	5945209	6.59574e+06	9.3928e+06
QIL1	9	1	4	1	1	1	0.961	0.992585	441944	2.06682e+06	2171638	435830	1.94508e+06	1387830
RpL7	24	5	35	5	1	5	0.96	0.990199	3.07812e+07	6.37058e+07	4.14215e+07	3.12497e+07	7.24618e+07	3.08241e+07
ND-30	39	9	58	9	1	9	0.96	0.990199	1.63005e+07	5.40704e+07	5.20903e+07	1.76435e+07	4.64673e+07	3.31911e+07
Trap1	18	9	30	8	1	9	0.96	0.990199	1.51672e+07	2.55741e+07	1.63381e+07	1.02669e+07	2.67634e+07	1.77894e+07
ND-39	38	10	39	10	1	10	0.96	0.990199	4.16739e+06	2.80606e+07	2.19529e+07	8.43047e+06	2.2621e+07	2.0347e+07
Acph-1	2	1	3	1	1	1	0.96	0.992585	449800		656949	338832		642292
PPP4R2r	2	1	3	1	1	1	0.959	0.996389	549590	1160337	889360	614271	826919	675547
Ufd1-like	4	1	2	1	1	1	0.959	0.99655	304077	847265	961348	244774	766736	814302
Cyp6a13	3	1	1	1	1	1	0.959	0.998647	230357	818508	430727	152753	1.00454e+06
rho-4	3	1	1	1	1	1	0.959	0.9996			82120.1			62349.7
Pp2A-29B	18	8	47	8	1	8	0.957	0.985564	1.4786e+07	3.3315e+07	2.47994e+07	1.46125e+07	2.93055e+07	1.68058e+07
EbpII	52	3	34	3	1	3	0.956	0.984506	1.08183e+08	8.14142e+07	111290337	2.78574e+07	151472473	5.54657e+07
CG10527	28	4	22	4	1	4	0.956	0.984403	4.41577e+07	6.20619e+07	5.10739e+07	4.32276e+07	5.05132e+07	4.432e+07
Reg-2	15	3	6	3	1	3	0.956	0.986483	1.32763e+06	2.74903e+06	2.64546e+06	1.33823e+06	2.17036e+06	1.29338e+06
dUTPase	12	2	4	2	1	2	0.956	0.999158	1151235	2796696	968638	1.10985e+06	3.63759e+06	288737
Zw	26	8	29	8	1	8	0.955	0.982426	7.84903e+06	1.82449e+07	1.52454e+07	4430021	1.88526e+07	1.25724e+07
Prosbeta5	11	3	10	3	1	3	0.955	0.973854	6.36987e+06	11092407	1.28212e+07	3.42194e+06	5865272	1.12772e+07
ScsbetaG	10	4	11	4	1	4	0.954	0.979129	1.37539e+07	1.17393e+07	1.46907e+07	1.11722e+07	16726638	7.21338e+06
Rap1	8	2	11	2	1	2	0.954	0.98188	2.06822e+06	4.18238e+06	4.72466e+06	1.86574e+06	4.25659e+06	3.73895e+06
ND-B18	8	1	1	1	1	1	0.954	0.98356	1.48446e+06	3.19721e+06	4442537	1.56465e+06	2.08987e+06	3.35673e+06
Yip1d1	3	1	2	1	1	1	0.954	0.985564	1.30112e+06	2.30691e+06	2.36117e+06	1.13022e+06	3.18767e+06	1.75075e+06
nudC	3	1	4	1	1	1	0.954	0.985626	956642	2.53273e+06	2743472	611158	2.55435e+06	1.93778e+06
CG8586	3	1	1	1	1	1	0.953	0.990866	665421	1.82581e+06	1.93583e+06	1.09903e+06	1.18083e+06	1.39523e+06
CG1440	6	3	13	3	1	3	0.952	0.975673	2.05745e+07	21842130	2.17083e+07	1.2923e+07	2.75851e+07	1.66018e+07
betaTub56D	72	26	213	10	1	26	0.951	0.973854	2.21919e+08	3.83467e+08	4.46519e+08	1.84833e+08	3.33216e+08	3.59661e+08
Tim8	30	2	5	2	1	2	0.948	0.967838	6.0049e+06	8561275	9790484	5748237	8654531	6.32568e+06
pll	50	95	480	2	1	95	0.945	0.967615	2.39348e+07	3.33661e+06	3.00732e+07	2.74544e+07		1.27663e+07
Gip	27	4	11	4	1	4	0.945	0.965801	2.4498e+06	4.90898e+06	4.52505e+06	2.87999e+06	5.80407e+06	6953951
Hacl	4	2	5	2	1	2	0.945	0.992585	1.04524e+06	1.4064e+06	1013758	688061	1.25413e+06	837750
CG8230	1	1	4	1	1	1	0.945	0.9996	559505	996529	647730	499885	990411	430521
CG30291	3	1	1	1	1	1	0.945	0.992585	10364.1		62870	27499.5		16884.8
ScsbetaA	36	14	74	14	1	14	0.944	0.965801	7.71609e+07	1.64645e+08	1.79035e+08	7.03434e+07	1.28304e+08	1.33298e+08
CG8003	3	1	1	1	1	1	0.944	0.973276	2.21438e+06	2.35835e+06	1.33608e+06	2.01022e+06		1.04634e+06
mtSSB	20	2	7	2	1	2	0.944	0.984403	833392	2580260	1.6592e+06	1.18054e+06	1932581	1.24036e+06
IMP	15	2	22	2	1	2	0.944	0.97904	805017	3.04073e+06	2.2143e+06	787556	2.86525e+06	1.34617e+06
SC35	6	1	1	1	1	1	0.944	0.992585	682457	1.67757e+06	1.36664e+06	1.26674e+06	764243
CCT3	26	12	34	12	1	12	0.943	0.965801	5.37244e+07	6.73587e+07	5.48032e+07	6.17211e+07	4.94831e+07	4.4113e+07
Drp1	1	1	1	1	1	1	0.942	0.967615	3.15681e+06	3.43627e+06	3.07746e+06	2696945	4269808	2.2961e+06
Hsc70Cb	51	29	150	29	1	29	0.941	0.965801	7.3255e+07	1.49092e+08	1.28547e+08	6.48638e+07	1.58028e+08	8.79212e+07
ALiX	9	5	20	5	1	5	0.941	0.963978	3.12106e+06	6.6223e+06	4.83354e+06	2.42737e+06	7.86334e+06	4.57203e+06
CG6357	2	1	3	1	1	1	0.941	0.992585	1.34479e+06	1.6582e+06	1.1955e+06	845494	1.04879e+06	1.50452e+06
Agxt	12	3	8	3	1	3	0.941	0.970228	98025.6	2.53444e+06	1.97354e+06	76112.1	1.83061e+06	1.9371e+06
Hsp68	25	11	55	7	1	11	0.94	0.96453	1.69935e+07	2.92948e+07	1.98874e+07	7.41551e+06	3.19331e+07	2.22955e+07
Sec31	11	10	27	10	1	10	0.94	0.963978	1.31474e+07	2.18522e+07	1.68502e+07	1.38381e+07	1.96442e+07	1.45467e+07
Rpt2	22	7	24	7	1	7	0.94	0.964994	1.27908e+07	1.32989e+07	1.52969e+07	1.29215e+07	6.35665e+06	1.02937e+07
CG3609	30	8	62	8	1	8	0.94	0.963978	1.17962e+07	2.46934e+07	3.0907e+07	9.86097e+06	2.02501e+07	2.36897e+07
Plap	3	2	4	2	1	2	0.94	0.992585	723934	989700	611558		878199
Hsc70-4	62	39	410	32	1	39	0.939	0.963978	5.10017e+08	1.23438e+09	9.95881e+08	4.85865e+08	1.23541e+09	8.11357e+08
Yp2	57	21	146	20	1	21	0.939	0.963978	2.97524e+08	3.78788e+08	1.94518e+08	2.88542e+08	2.17317e+08	1.9434e+08
RpL10Ab	13	2	10	2	1	2	0.939	0.963978	8.80183e+06	1.70512e+07	14868162	8777182	12344422	7644807
Hsp26	19	3	10	3	1	3	0.938	0.965801	2.48127e+06	4078976	2.18977e+06	1.94369e+06	3480113	3.34642e+06
Hsp83	53	35	262	32	1	35	0.936	0.963978	5.16883e+08	1.00774e+09	7.77106e+08	4.64223e+08	8.32013e+08	6.33274e+08
PyK	54	22	163	22	1	22	0.934	0.961265	2.14622e+08	3.97136e+08	3.71005e+08	2.06372e+08	3.81701e+08	3.05154e+08
Mtpbeta	44	16	88	16	1	16	0.934	0.960677	9.492e+07	1.30656e+08	1.44907e+08	7.82378e+07	1.15755e+08	1.30949e+08
Fim	19	10	25	10	1	10	0.934	0.961688	1.66258e+07	3.69983e+07	3.15313e+07	1.97947e+07	2.12064e+07	2.21472e+07
MetRS	10	5	17	5	1	5	0.934	0.987297	823348	1.28443e+06	1.71383e+06		2.31879e+06	185962
Phb2	30	8	45	8	1	8	0.933	0.959797	7.38112e+07	9.57626e+07	7.50279e+07	6.55315e+07	7.28921e+07	6.15345e+07
ND-49	28	9	42	9	1	9	0.933	0.959797	7.19457e+06	3.18684e+07	2.80065e+07	1.07476e+07	1.73825e+07	2.01665e+07
Kyat	8	3	20	3	1	3	0.933	0.959797	1.92769e+06	13859664	5.15747e+06	105601	1.52244e+07	7.11557e+06
Act57B	70	24	286	4	1	24	0.932	0.959362	1.11812e+08	3.2594e+08	3.52086e+08	1.06738e+08	3.01774e+08	2.50636e+08
alphaTub84B	44	18	235	10	1	18	0.93	0.955831	1.33096e+08	4.64097e+08	3.67614e+08	1.1348e+08	4.52817e+08	2.66784e+08
TpnC4	40	5	18	5	1	5	0.93	0.955831	5.30103e+06	1.46503e+07	2.58656e+07	7.21197e+06	9.14606e+06	1.83311e+07
Shmt	38	15	58	15	1	15	0.929	0.955831	1.0003e+08	1.161e+08	1.1532e+08	6.65369e+07	1.04018e+08	91030912
RpS6	27	7	22	7	1	7	0.929	0.955831	3.56448e+07	6.64494e+07	9.33324e+07	3.8697e+07	8.15501e+07	4.25646e+07
ND-20	15	3	18	3	1	3	0.929	0.955831	1.49909e+07	1.59556e+07	29429983	1.65326e+07	9957098	21000687
Tl	5	4	13	4	1	4	0.929	0.963382	1.50505e+06	4241853	3.177e+06	1.4486e+06	2.38624e+06	3.6174e+06
Nlaz	16	3	13	3	1	3	0.929	0.965801	310541	5.18902e+06	4.1376e+06	660024	955835	3.11867e+06
Ance	3	2	3	2	1	2	0.929	0.984416		1.08629e+06	1.15072e+06	231516	346161	953054
Cat	64	27	257	27	1	27	0.927	0.954647	4.49324e+08	7.82859e+08	8.64887e+08	4.02458e+08	7.61406e+08	6.3398e+08
RpS10b	52	6	36	6	1	6	0.927	0.954647	7.60188e+07	1.26111e+08	1.12081e+08	1.04983e+08	204841178	7.03411e+07
Fas3	10	4	18	4	1	4	0.927	0.954647	5.58516e+06	8.25194e+06	1.14447e+07	4.02375e+06	1.18192e+07	7.23764e+06
AnxB10	24	6	37	6	1	6	0.927	0.954647	4.02446e+06	2.89825e+07	2.16054e+07	5.02452e+06	2.26189e+07	1.46681e+07
CG32109	5	1	3	1	1	1	0.927	0.983197	142514	347888	314548	123542	502133	230919
RpS12	47	6	70	6	1	6	0.926	0.954647	1.13591e+08	184371622	1.71651e+08	110004103	1.71691e+08	1.25538e+08
Nap1	17	4	16	4	1	4	0.926	0.954647	1.74704e+06	9.27583e+06	8.86078e+06	266328	8282606	531242
kst	3	8	22	8	1	8	0.926	0.963978	1.30924e+06	3.14504e+06	2.48371e+06	1.4998e+06	2.95361e+06	1.45713e+06
mRpL12	23	2	6	2	1	2	0.926	0.970228	812568	1.99844e+06	1.66985e+06	776204	2.23018e+06	940556
mAcon1	56	41	214	37	1	41	0.925	0.954647	9.47738e+07	3.68072e+08	3.85418e+08	1.06591e+08	2.64752e+08	2.75331e+08
Nepl15	3	3	5	3	1	3	0.925	0.954647	7.04642e+06	9.85721e+06	5.20253e+06	5.80748e+06	8.6396e+06	4.27907e+06
Pglym78	53	12	100	12	1	12	0.924	0.954647	1.01075e+08	292348802	3.22411e+08	1.14335e+08	2.20872e+08	245448692
Est-6	37	14	79	14	1	14	0.924	0.954647	2.71501e+07	5.90558e+07	6.97855e+07	1.62863e+07	6.3453e+07	4.08884e+07
nmd	4	1	4	1	1	1	0.924	0.97904		10190.7	29980	8157.41	688455	4382.83
kdn	41	16	115	16	1	16	0.922	0.954647	2.14953e+08	4.5358e+08	5.17633e+08	2.36976e+08	1.55985e+08	3.59603e+08
RpS18	34	5	28	5	1	5	0.922	0.953389	2.4354e+07	5.68193e+07	6.58821e+07	2.64929e+07	5.19604e+07	3.86309e+07
CG1416	23	5	17	5	1	5	0.921	0.951534	1.9629e+07	2.18766e+07	2.19416e+07	2.11155e+07	1.35034e+07	1.33168e+07
BG:DS00797.2	5	1	8	1	1	1	0.921	0.975673	191130	950009	758993			553547
Nt5b	10	5	8	5	1	5	0.92	0.951534	3.57697e+06	4.54103e+06	6.76591e+06	5.18474e+06	5.39799e+06	2.01486e+06
Prosalpha7	31	5	31	5	1	5	0.919	0.950383	1.33288e+07	3.2868e+07	3.20835e+07	1.56543e+07	2.37412e+07	2.43853e+07
Tpi	71	15	118	15	1	15	0.918	0.950383	5.78667e+07	2.04688e+08	2.33924e+08	5.88222e+07	1.9415e+08	1.80347e+08
Nsf2	5	3	6	3	1	3	0.918	0.951534	997717	1.23464e+07	5594180	6.644e+06	8.05141e+06	6.2605e+06
Aldh	57	20	117	20	1	20	0.917	0.950383	1.00967e+08	2.65905e+08	2.82246e+08	9.54435e+07	2.83009e+08	1.85965e+08
RpS28b	65	5	27	5	1	5	0.917	0.950383	23317071	3.82924e+07	3.05612e+07	2.44849e+07	2.75972e+07	1.80624e+07
Rpn5	8	3	4	3	1	3	0.917	0.950383	11731377	26569451	14982718	9.96563e+06	3.86081e+07	1.82748e+07
mt:Cyt-b	2	1	10	1	1	1	0.917	0.950383	5969734	11100929	7.29272e+06	5851548	6.23019e+06	6202479
anon-WO02059370.13	21	5	22	5	1	5	0.917	0.950383	748491	7.16321e+06	9.43458e+06	1.94647e+06	7.5558e+06	5.91297e+06
E3	46	19	126	19	1	19	0.916	0.950383	2.12444e+08	5.4057e+08	4.91339e+08	2.48229e+08	4.56008e+08	3.09392e+08
EMC2A	11	2	5	2	1	2	0.916	0.970228	250100	851371	931726	230961	1.00346e+06	394628
Gapdh1	53	16	156	5	1	16	0.915	0.950383	5.38048e+07	1.1032e+08	1.44267e+08	5.52269e+07	7.52003e+07	1.1449e+08
SerRS	17	5	15	5	1	5	0.915	0.954647	2.16929e+06	4.78649e+06	5.4615e+06	74084.2	4.0573e+06	3.43874e+06
l(1)G0320	13	2	26	2	1	2	0.915	0.958919	1.87292e+06	2.32327e+06	3.28078e+06	1.3248e+06	3.21033e+06	1.11566e+06
ATPsynF	43	6	28	6	1	6	0.914	0.94862	1.04078e+08	247287030	227134409	98638028	217466122	1.71755e+08
COX4	42	6	36	6	1	6	0.914	0.94862	8.93693e+07	1.59932e+08	1.80053e+08	7.07137e+07	118168473	127400622
dare	3	1	2	1	1	1	0.914	0.958919	1920612			1.77087e+06
Acbp3	18	1	2	1	1	1	0.914	0.967838	77593.8	1.9638e+06	1.71157e+06	156936	333938	1.4384e+06
emb	4	3	6	3	1	3	0.913	0.969361	345200	751876	1.0045e+06	539624	981653	426921
CG12279	39	3	11	3	1	3	0.912	0.944482	1.40572e+06	8.56992e+06	8.59391e+06	1.48137e+06	7688026	7.28765e+06
Eaat1	5	2	3	2	1	2	0.912	0.967838	173184	552318	1.43673e+06	157270	697403	1.03724e+06
EG:140G11.5	11	2	5	2	1	2	0.912	0.970228	60365.8	391652	312199	43487.9	380067	225400
ETFB	68	13	67	13	1	13	0.911	0.939529	6.91382e+07	1.58136e+08	1.55749e+08	5.91353e+07	1.63794e+08	1.10007e+08
SP	18	1	5	1	1	1	0.911	0.941654	7.87891e+06		16857056	5382825	19261708
Echs1	36	10	65	10	1	10	0.91	0.937717	5.46897e+07	1.42673e+08	1.72977e+08	5.49048e+07	119450468	1.28822e+08
Pdha	37	14	59	14	1	14	0.91	0.939155	3.60356e+07	9.38095e+07	1.16542e+08	4.69129e+07	6.68842e+07	7.8591e+07
Chc	21	26	116	26	1	26	0.91	0.939155	2.80002e+07	5.89327e+07	6.0224e+07	2.50702e+07	3.84305e+07	4.00913e+07
COX5B	15	2	8	2	1	2	0.91	0.939155	6.66218e+06	21642012	36781159	9.01794e+06	21729858	25132144
Argk1	56	27	191	27	1	27	0.909	0.935393	4.45387e+08	1.00189e+09	9.79247e+08	4.19973e+08	8.63157e+08	6.43643e+08
IleRS	1	1	3	1	1	1	0.909	0.967838	242712	497900	404285	371608		180070
GH26	52	13	60	13	1	13	0.908	0.934116	8.0329e+07	1.66187e+08	1.25498e+08	6.36481e+07	1.23703e+08	1.07546e+08
aralar1	30	15	65	15	1	15	0.908	0.934116	3.8357e+07	100336080	9.30842e+07	4.25096e+07	9.38966e+07	7.27028e+07
ND-B16.6	38	5	24	5	1	5	0.908	0.934116	5.58943e+06	2.62733e+07	1.90437e+07	8.361e+06	16449974	1.38195e+07
GNBP-like	17	1	1	1	1	1	0.908	0.967615		325700	488121		330016	297026
anon-WO0153538.36	45	18	149	18	1	18	0.907	0.934116	2.46812e+08	4.84043e+08	5.82625e+08	2.4157e+08	3.43687e+08	4.7346e+08
ND-51	38	11	46	11	1	11	0.907	0.934116	2.80125e+07	5.55913e+07	6.3219e+07	3.18023e+07	3.3809e+07	4.9426e+07
Nipsnap	21	4	18	4	1	4	0.906	0.934116	1.25025e+07	3.23449e+07	3.19953e+07	1.06568e+07	3.25596e+07	2.03353e+07
Tsp42Ed	4	1	3	1	1	1	0.906	0.950383	2.26383e+06	3.97649e+06	3.64985e+06	2.06941e+06	1.55899e+06	3.12179e+06
RpL27A	19	3	7	3	1	3	0.905	0.934116	1.3684e+07	19664465	1.74661e+07	1.95149e+07	16026742	1.10004e+07
Fer1HCH	33	5	34	5	1	5	0.904	0.933231	1.11453e+07	4.12154e+07	5.47059e+07	1.56222e+07	3.80113e+07	5.28274e+07
Gapdh2	74	18	171	7	1	18	0.903	0.932134	2.58939e+08	5.62069e+08	6.8733e+08	2.5304e+08	4.0653e+08	5.95512e+08
RpS11	36	6	19	6	1	6	0.903	0.932134	5.4353e+07	5.9364e+07	8.73418e+07	6.67611e+07	59803105	61389672
Argl	11	3	10	3	1	3	0.902	0.934116	3.01906e+06	8.71477e+06	5.56199e+06	1.15399e+06	6.87822e+06	5.11662e+06
anon-WO0118547.344	74	34	277	34	1	34	0.901	0.92883	6.16168e+08	9.33228e+08	9.29997e+08	4.00063e+08	8.42098e+08	8.14448e+08
Idh	51	23	179	23	1	23	0.901	0.92883	4.27077e+08	6.86798e+08	6.82408e+08	3.46606e+08	6.90432e+08	5.45597e+08
pst	4	2	4	2	1	2	0.901	0.951534	1.75649e+06	3299373	3.69721e+06	1.72043e+06		947894
Uch	25	3	8	3	1	3	0.901	0.950383	855325	2.60098e+06	5.5809e+06	1.81009e+06	6.25761e+06	2.09251e+06
blw	55	34	347	34	1	34	0.9	0.927523	1.34399e+09	3.26205e+09	3.35494e+09	1.46154e+09	2.35187e+09	2.44717e+09
AdSS	21	8	52	8	1	8	0.9	0.92883	1.85758e+07	2.68396e+07	3.94082e+07	1.59678e+07	1.26476e+07	1.73858e+07
Esyt2	11	5	7	5	1	5	0.9	0.963978	167831	1.38571e+06	905245	218320	1.17662e+06	640572
ATPsynD	79	14	96	14	1	14	0.899	0.924512	7.69452e+07	2.75429e+08	3.25496e+08	8.04964e+07	2.65983e+08	1.93892e+08
chic	66	4	31	4	1	4	0.899	0.924512	9.84097e+06	3.02105e+07	3.04495e+07	7.9163e+06	2.07236e+07	1.14152e+07
ps	5	2	19	2	1	2	0.899	0.963978	589776	1.24105e+06	1.26815e+06	323399	1.43039e+06	845615
RpL7A	25	5	18	5	1	5	0.897	0.922081	7.1543e+07	8.32243e+07	86442855	6.87813e+07	7.54743e+07	5.85597e+07
Syb	11	1	4	1	1	1	0.896	0.954647	658187	1.84504e+06	2960373		1.4247e+06	1.44987e+06
vimar	5	2	4	2	1	2	0.895	0.963978	414907	385557	138008	546893		66988.8
RpL11	23	4	14	4	1	4	0.894	0.912222	33741290	4.52314e+07	5.77528e+07	37566790	4.16198e+07	3.31632e+07
RpLP2	23	3	23	3	1	3	0.894	0.912222	2.30116e+07	3.30009e+07	27888919	2.73189e+07	2.01673e+07	1.64041e+07
Vha55	57	22	185	22	1	22	0.892	0.907091	1.22245e+08	2.29185e+08	2.68103e+08	9.89607e+07	1.28146e+08	1.94779e+08
ND-B22	21	2	18	2	1	2	0.892	0.907091	1.21816e+07	14106957	1.55445e+07	1.91802e+07	9.3407e+06	1.13825e+07
Hexo2	5	2	4	2	1	2	0.892	0.954647	1.49633e+06	1.70764e+06	1.89503e+06	475099	824342	899275
Usp5	2	1	16	1	1	1	0.892	0.965801	129177	813326	644214	97781.3	3.65688e+06	454750
Pfk	18	15	84	15	1	15	0.891	0.904713	2.14181e+07	7.49683e+07	66112310	2.47673e+07	4.49767e+07	4.36479e+07
anon-AE003828.1	25	2	6	2	1	2	0.891	0.916079	6315352	6.82098e+06	745843	3.08643e+06	5.04522e+06	5.8312e+06
CG6415	24	6	18	6	1	6	0.891	0.958919	421252	1.47397e+06	1.26122e+06	360778	1.23906e+06	978365
CG6567	6	1	2	1	1	1	0.891	0.963978	125005		260085	71789	911652	180303
ATPsyndelta	70	6	140	6	1	6	0.89	0.904202	1.19873e+08	2.67526e+08	3.14892e+08	1.34332e+08	2.14506e+08	2.23633e+08
CG16713	26	1	4	1	1	1	0.89	0.951534	461010	2081898	1.86629e+06			1.3149e+06
Cisd2	26	2	6	2	1	2	0.89	0.950383		306731	3.56359e+06			2.34638e+06
UQCR-C1	63	24	210	24	1	24	0.889	0.902525	2.34178e+08	4.39045e+08	5.80442e+08	2.548e+08	2.80877e+08	3.83063e+08
RpL9	17	2	12	2	1	2	0.889	0.904202	8.14414e+06	1.33031e+07	1.33587e+07	9.08889e+06	1.34301e+07	5.56457e+06
roh	18	2	11	2	1	2	0.889	0.901873	7.04568e+06	3.97608e+07	4.187e+07	6.43795e+06	3.38524e+07	2.70663e+07
Lasp	2	1	2	1	1	1	0.889	0.927523	3314679	5344875	5292764	2774144	5.51785e+06	3.44919e+06
CG31548	29	5	15	5	1	5	0.889	0.903921	2724343	1.37985e+07	4.19057e+07	2.23756e+06	9.75079e+06	7105193
RpS5a	34	8	49	3	1	8	0.888	0.899254	8.07494e+07	8.28727e+07	6.90138e+07	5.7045e+07	9.06453e+07	3.62804e+07
eIF4A	40	14	61	14	1	14	0.888	0.901866	5.96036e+07	1.23037e+08	1.26806e+08	5.91083e+07	1.02524e+08	9.13273e+07
CG9391	40	9	23	9	1	9	0.887	0.898563	1.16787e+07	2.54182e+07	2.21459e+07	8.62786e+06	2.29362e+07	2.02255e+07
L2HGDH	9	3	12	3	1	3	0.887	0.934116	669689	3.03348e+06	3.32378e+06	463523	3056522	1.67123e+06
Idgf6	40	15	73	14	1	15	0.885	0.896381	2.65781e+07	4.87922e+07	6.36081e+07	2.29198e+07	3.1432e+07	4.94462e+07
Ugt35C1	14	5	18	5	1	5	0.884	0.904713	2.9323e+06	8013035	7.24412e+06	1.17567e+06	8.36558e+06	4.35535e+06
Fuca	2	1	1	1	1	1	0.884	0.954647	693964		1.94258e+06	634412	1.37623e+06	1.32501e+06
BcDNA:RH42907	3	1	6	1	1	1	0.884	0.955831	548653	2.04803e+06	1.09799e+06	685560	1.7084e+06	651326
RpL12	33	4	32	4	1	4	0.883	0.892474	4.85825e+07	6.82196e+07	6.19856e+07	5.37672e+07	57077091	3.70193e+07
RpL28	27	4	16	4	1	4	0.883	0.892474	42123371	3.9423e+07	4.97312e+07	3.76723e+07	4.79644e+07	2.34194e+07
fon	5	2	11	2	1	2	0.883	0.892474	1.65464e+07	8.49087e+06	2.61893e+07	1.30763e+07		1.5447e+07
CG17093	8	5	17	5	1	5	0.882	0.896846	1.2834e+07	9.54125e+06	1.06651e+07	4.39711e+06	1.05038e+07	8.58271e+06
Hsp60C	28	12	111	8	1	12	0.881	0.892474	6.3602e+07	5.83031e+07	3.40805e+07	1.14122e+07	6.66119e+07	4.1031e+07
BcDNA:RH09070	12	2	6	2	1	2	0.881	0.892474	1.64867e+07	13934430	1.15995e+07	14712868	16167901	9.65156e+06
Tctp	13	2	8	2	1	2	0.881	0.892474	1.30489e+07	2.14356e+07	22616738	9.67369e+06	1.51762e+07	19725991
RpL17	26	6	49	6	1	6	0.879	0.892474	5.14954e+07	7.18173e+07	5.4625e+07	5.03577e+07	8.62665e+07	3.33171e+07
ND-19	37	5	22	5	1	5	0.879	0.892474	1.67534e+07	4.0006e+07	3.38545e+07	1.70371e+07	3.01688e+07	2.7218e+07
CG10086	3	1	2	1	1	1	0.879	0.934116	855141	2862759	3.9386e+06	830520		2.50473e+06
porin	54	12	212	12	1	12	0.877	0.892474	7.2954e+07	1.47607e+08	2.19579e+08	6.23863e+07	8.44278e+07	1.49278e+08
Rack1	53	10	57	10	1	10	0.876	0.892474	8.89555e+07	94484027	1.07734e+08	8.84863e+07	6.29801e+07	5.6504e+07
Mtch	19	5	16	5	1	5	0.876	0.892474	6.0727e+06	1.17132e+07	1.28545e+07	6.02562e+06	6.75417e+06	9.53316e+06
UQCR-11	45	3	3	3	1	3	0.876	0.955831	207677	534461	403975	295917	1.3489e+06	225433
Cbs	6	2	7	2	1	2	0.875	0.933772	1.62541e+06	3.8417e+06	2.20334e+06	2.424e+06	2.06088e+06	2.26396e+06
154229_at	25	6	36	6	1	6	0.874	0.892474	1.21516e+07	2.36605e+07	2.17787e+07	7.99581e+06	1.23058e+07	1.77179e+07
Acp53Ea	29	2	14	2	1	2	0.874	0.934116	892361	3.00843e+06	2.29125e+06	636047	8.14598e+06	1.48042e+06
mRpS30	2	1	6	1	1	1	0.874	0.954647	808419		824581	871362		466538
Myd88	67	10	84	10	1	10	0.873	0.892474	1.65965e+08	4.59827e+08	3.58748e+08	1.40329e+08	4.10628e+08	2.80444e+08
Gal	6	3	8	3	1	3	0.873	0.892474	4.91161e+06	10027771	5.83418e+06	6.03097e+06	3.7854e+06	4.17039e+06
Cpr51A	8	1	2	1	1	1	0.873	0.955831	459052	633582	1.97057e+06	404153	581839	1.00239e+06
BcDNA:RE33866	28	2	6	2	1	2	0.872	0.892474	9.4694e+06	2.07246e+07	4.01865e+07	1.96371e+06	2.93973e+07	2.85622e+07
VhaSFD	15	5	20	5	1	5	0.872	0.892474	2.86488e+06	9.56439e+06	9.01361e+06	3217893	5.42736e+06	5.31039e+06
CT18390	12	2	9	2	1	2	0.872	0.907091	1.03176e+06	5319741	3.83335e+06	973421	3.58259e+06	2.57712e+06
anon-WO0172774.138	17	3	4	3	1	3	0.872	0.954647		812186	1.18021e+06			811455
Scsalpha1	36	10	50	10	1	10	0.871	0.892474	3.82723e+07	7.84958e+07	1.08951e+08	3.72815e+07	6.91809e+07	7.32781e+07
Fas1	14	7	17	7	1	7	0.871	0.892474	7.78059e+06	1.62243e+07	15482451	10978787	1.5124e+07	9.81024e+06
Rab2	29	5	24	5	1	5	0.871	0.892474	4.70387e+06	1.62238e+07	1.10599e+07	3.44081e+06	9401688	5.82813e+06
CG17691	19	4	14	4	1	4	0.871	0.892474	1.84785e+06	8.68214e+06	6.61316e+06	2.53735e+06	6.9316e+06	4.21351e+06
Pld3	8	3	11	3	1	3	0.871	0.934116	864920	2.11616e+06	2.42694e+06	1.02213e+06	1.83888e+06	1.20829e+06
COX5A	38	6	46	6	1	6	0.87	0.892474	1.04967e+08	2.13274e+08	2.57739e+08	1.04043e+08	1.43832e+08	1.88058e+08
cher	10	15	40	15	1	15	0.87	0.892474	1.47687e+07	2.73568e+07	2.4982e+07	6.92069e+06	2.15216e+07	1.1228e+07
lap	7	3	5	3	1	3	0.87	0.954647	47018		221538	78374.2	94459.6	83631.4
Gss2	17	7	31	7	1	7	0.869	0.892474	1.08198e+07	2.49376e+07	1.77902e+07	9.18088e+06	1.71735e+07	1.53714e+07
Rpt5	25	11	36	11	1	11	0.867	0.892474	1.10397e+07	2.5543e+07	2.53789e+07	1.20239e+07	1.72953e+07	1.95682e+07
RpS26	32	4	32	4	1	4	0.866	0.892474	6.09574e+07	7.05969e+07	5.35441e+07	6.78084e+07	5.7637e+07	3.22281e+07
Idgf4	50	15	84	14	1	15	0.866	0.892474	4.71824e+07	8.47063e+07	1.04032e+08	4.1146e+07	6.99484e+07	8.24683e+07
Droj2	28	8	20	8	1	8	0.866	0.892474	1.74671e+07	2.82834e+07	2.75603e+07	1.93392e+07	1.36758e+07	1.55468e+07
Nup358	3	4	9	4	1	4	0.865	0.907091	1.23023e+06	4.22309e+06	3.37121e+06	1.24038e+06	3.38919e+06	1.88866e+06
Vha26	30	7	44	7	1	7	0.864	0.892474	3.70327e+07	6.55367e+07	8.95881e+07	2.92574e+07	5.4686e+07	6.06872e+07
Dip-B	11	3	18	3	1	3	0.864	0.892474	4.24363e+06	8901564	7.9466e+06	3.90255e+06	1.01393e+07	4.82105e+06
CG6180	21	3	12	3	1	3	0.863	0.892474	267261	1.36478e+07	2.29183e+06	4.74371e+06	8.39754e+06	9.33045e+06
anon-WO0172774.89	13	3	14	3	1	3	0.862	0.892474	8.38964e+06	22246722	1.80314e+07	7.83614e+06	15457226	14458326
CG5355	25	14	59	14	1	14	0.862	0.892474	3.27586e+06	2.25911e+07	2.59928e+07	4.3148e+06	1.87985e+07	1.91273e+07
Stim	4	2	5	2	1	2	0.862	0.930147	1.7556e+06	1.87129e+06	1.81614e+06	1.3203e+06	2.83643e+06	468768
ctp	9	2	10	1	1	2	0.862	0.950383	353104	980803	1.25358e+06	321372	618656	855965
yps	6	2	12	2	1	2	0.86	0.889909	16906804	14079088	12482090	1.57567e+07	1.29576e+07	9.27192e+06
obst-E	9	2	4	2	1	2	0.86	0.892474	1.02202e+06	7.17478e+06	7454732	886904	2.16342e+06	5.44126e+06
CT33083	6	2	9	2	1	2	0.86	0.904657	221743	3.46933e+06	3.10182e+06	1.84221e+06	2.1446e+06	2.32656e+06
eEF2	39	22	245	22	1	22	0.859	0.889909	1.47789e+08	2.23923e+08	2.40668e+08	1.23847e+08	1.86451e+08	1.58025e+08
Sec24CD	4	3	8	3	1	3	0.858	0.892474	1.4063e+06	6.37238e+06	4.58828e+06	603786	4.92888e+06	2.57918e+06
hlk	4	4	6	4	1	4	0.858	0.950383	169682	528903	974065	230655	501509	281021
Prx2540-1	54	9	63	9	1	9	0.857	0.889909	6.09626e+07	1.34906e+08	1.19723e+08	3.55911e+07	1.21117e+08	9.34069e+07
RpS21	65	4	8	4	1	4	0.857	0.889909	44935156	26917366	36313832	40766948	14941195	24640832
GstS1	55	16	81	16	1	16	0.856	0.889909	1.19021e+08	1.9e+08	1.88955e+08	5.85582e+07	1.67721e+08	1.26939e+08
Hf	7	1	3	1	1	1	0.856	0.927384	748418	2937805	1.82583e+06	659998		1973073
CT1789	4	1	1	1	1	1	0.856	0.9489		896621		640081	724250	540843
14-3-3epsilon	30	11	70	10	1	11	0.855	0.889909	5.21817e+07	1.17813e+08	1.03019e+08	4.41551e+07	8.52825e+07	8.06855e+07
Trxr-1	42	13	76	13	1	13	0.855	0.889909	1.51949e+07	6.15106e+07	4.95405e+07	1.25062e+07	5.29963e+07	4.91173e+07
Stip1	19	4	11	4	1	4	0.855	0.892474	2.2142e+06	5.31692e+06	7.49209e+06	1.54997e+06	9695542	3.68452e+06
CG3534	7	2	11	2	1	2	0.854	0.950383		596497	403135		401245	326447
Sfp77F	29	1	6	1	1	1	0.853	0.934116	1.38935e+06	3.17936e+06	1.22289e+06	523350	2.89171e+06	992007
ATPsynbeta	71	29	360	26	1	29	0.852	0.885909	6.19136e+08	1.97732e+09	2.04001e+09	6.92899e+08	1.51557e+09	1.40319e+09
slf	32	5	17	5	1	5	0.852	0.885826	1.65225e+07	27491565	2.90276e+07	1.55005e+07	2.79626e+07	1.54773e+07
PMCA	12	8	27	8	1	8	0.851	0.885564	6.66683e+06	1.47783e+07	1.07073e+07	7.85589e+06	1.10909e+07	8.96452e+06
RpL21	19	2	2	2	1	2	0.851	0.950383	348027	1.20127e+06	670163	377745	964795	259492
eEF1gamma	30	11	53	11	1	11	0.849	0.875344	2.63294e+07	5.36328e+07	6.29497e+07	3.45297e+07	5.665e+07	3.58414e+07
cib	34	4	18	4	1	4	0.849	0.885564	5.68757e+06	1.1585e+07	1.3169e+07	3470574	7.21553e+06	7.00375e+06
Mp20	64	12	85	12	1	12	0.848	0.873965	1.35231e+08	3.14845e+08	3.81839e+08	1.42513e+08	2.46642e+08	2.35184e+08
Ssadh	16	7	19	7	1	7	0.848	0.873917	1.39887e+07	1.6857e+07	2.51769e+07	1.0801e+07	7.83842e+06	1.40627e+07
CG11980	13	3	13	3	1	3	0.848	0.896381	832411	2.76816e+06	2.52985e+06	385951	3.15651e+06	1.35175e+06
EG:BACR7A4.14	53	9	46	9	1	9	0.847	0.873917	5.87643e+07	7.09159e+07	5.82559e+07	2.97958e+07	5.38127e+07	5.81633e+07
Gdh	36	15	51	5	1	15	0.847	0.872895	4.2666e+07	8.10564e+07	1.09549e+08	3.55674e+07	3.92555e+07	7.27173e+07
RpL24	15	4	24	4	1	4	0.847	0.872895	7.30564e+06	2.01873e+07	2.04909e+07	9.87304e+06	50519838	6.7871e+06
Cyp12d1-p	10	5	14	5	1	5	0.846	0.892474	3.07917e+06	2.89257e+06	4.20616e+06	1.2787e+06	1.98831e+06	1.21971e+06
nahoda	4	3	4	3	1	3	0.845	0.934116	231661	978163	1.16494e+06		872152	155146
Vha68-2	52	24	200	16	1	24	0.844	0.862025	9.51751e+07	2.27613e+08	2.57166e+08	8.64049e+07	1.87263e+08	1.83689e+08
Cont	2	2	7	2	1	2	0.844	0.892474	2.02465e+06	5.4366e+06	5.02576e+06	1.18415e+06	4.22389e+06	3.2667e+06
Past1	27	13	43	13	1	13	0.843	0.857501	38529643	5.09809e+07	6.00128e+07	3.23179e+07	4.84698e+07	3.63581e+07
21430192	38	7	28	7	1	7	0.843	0.858916	1.86808e+07	3.85573e+07	6.69085e+07	2.19344e+07	4.46243e+07	3.33267e+07
Rpt3	28	9	62	9	1	9	0.84	0.85308	1.01181e+07	1.797e+07	1.69283e+07	9.09383e+06	1.70235e+07	1.38601e+07
Rab10	13	3	14	2	1	3	0.84	0.892474	859747	3538950	3307960	325347	1.6897e+06	2.61792e+06
RpL5	29	7	20	7	1	7	0.837	0.844587	7.89961e+07	9.6684e+07	8.71851e+07	8.08846e+07	5.95353e+07	6.91335e+07
CCT6	17	7	28	7	1	7	0.837	0.844587	1.34114e+07	2.33396e+07	1.82975e+07	1.33769e+07	1.69242e+07	1.32494e+07
wdb	2	1	3	1	1	1	0.837	0.892474	1.05798e+06	3.29448e+06	2.37031e+06	1220577	1.98126e+06	1.40985e+06
CG17597	23	6	37	1	1	6	0.837	0.910285	502580	1.74301e+06	1499641	389068	2.29359e+06	994053
Got1	19	6	36	6	1	6	0.836	0.844587	6.09797e+07	1.17536e+08	9.28417e+07	4.79504e+07	9.91014e+07	7.82938e+07
CG2767	11	3	13	3	1	3	0.835	0.844587	7.0326e+06	1.75003e+07	1.45278e+07	4.98724e+06	13584558	1.33091e+07
eIF3j	6	1	8	1	1	1	0.835	0.889909	2.705e+06	6036641	5.65756e+06	2.36974e+06	6.51731e+06	2.6451e+06
flap	2	1	2	1	1	1	0.834	0.892474	1.20723e+06	2.36696e+06	2765140	1.21134e+06	1.53861e+06	1.60142e+06
sturkopf	10	2	3	2	1	2	0.834	0.896381	821954	2549044	1.48749e+06		2.09515e+06	941236
CG5009	24	9	18	9	1	9	0.833	0.863965	6.27564e+06	8.97147e+06	8.92699e+06	2.60354e+06	1.0609e+07	5663219
Fs(2)Ket	10	5	14	5	1	5	0.833	0.892474	1.63521e+06	6.77113e+06	3.18746e+06	1.07687e+06	3.05953e+06	2.67736e+06
Vta1	6	1	1	1	1	1	0.833	0.934116			680492	297446		428681
P5CDh1	28	10	44	10	1	10	0.832	0.83399	1.27885e+07	2.26333e+07	2.48282e+07	9.07671e+06	1.66442e+07	1.41407e+07
alt	3	2	3	2	1	2	0.832	0.89729	1.49935e+06			1.25787e+06	3.76772e+06	947763
CG33295	9	2	2	2	1	2	0.832	0.934116		291905	196406		186788
ATPsyngamma	52	14	67	14	1	14	0.831	0.83399	1.07541e+08	2.98305e+08	3.46603e+08	1.08319e+08	2.73087e+08	2.65111e+08
alpha-Spec	12	19	63	19	1	19	0.831	0.83399	1.33895e+07	2.72292e+07	2.55599e+07	1.11768e+07	1.05478e+07	1.29999e+07
BcDNA:RH27395	14	4	15	4	1	4	0.831	0.83399	1.32441e+07	1.72905e+07	1.65643e+07	1.0085e+07	1.62146e+07	1.00223e+07
GlyRS	21	10	40	10	1	10	0.831	0.83824	5.25293e+06	1.94106e+07	1.23754e+07	2.68505e+06	1.15159e+07	4.52931e+06
RpS4	31	7	38	7	1	7	0.83	0.83399	5.01322e+07	9.13716e+07	7.18389e+07	5.57025e+07	5.92919e+07	5.34707e+07
BcDNA:RH70154	20	1	2	1	1	1	0.83	0.892474	320893	2.0815e+06	3129254	180464	2.42034e+06	1.72458e+06
l(3)80Fj	2	3	10	3	1	3	0.83	0.930117	244614	803957	454200	337852		299314
Rab7	29	4	11	4	1	4	0.829	0.889909	2.39486e+06	5.22873e+06	5.21812e+06	2.67303e+06	4084862	3.0159e+06
Pka-R2	7	2	4	2	1	2	0.829	0.892474	2251709	3.26706e+06	3120715	1.73699e+06	2.48259e+06
CG3566	20	2	6	2	1	2	0.829	0.889909	1.41211e+06	4.90836e+06	3.71532e+06	2.06729e+06	1.67565e+06	5.14328e+06
Idh3b	35	10	63	10	1	10	0.828	0.83399	3.11594e+07	9.19742e+07	9.32403e+07	4.24241e+07	5.58191e+07	5.76834e+07
CCT8	24	8	44	8	1	8	0.828	0.83399	3.02277e+07	3.06185e+07	1.86338e+07	3.66364e+07	2.46906e+07	1.57829e+07
ThrRS	8	5	11	5	1	5	0.828	0.83399	9.6032e+06	1.50687e+07	9.37184e+06	1.31888e+07	1.06204e+07	3.9016e+06
CG5793	7	1	1	1	1	1	0.828	0.892474	362072	2.3077e+06	2.62171e+06			1531282
Cyt-c-p	43	8	51	8	1	8	0.827	0.83399	6.32364e+07	1.13137e+08	1.74533e+08	5.74646e+07	8.78714e+07	9.41463e+07
AP-2alpha	7	4	13	4	1	4	0.827	0.889909	3.30808e+06	4.2245e+06	5.74866e+06	1.498e+06	4334626	1.45778e+06
ppl	11	1	7	1	1	1	0.827	0.889909	770035	4360588	4.63462e+06	1.00406e+06	3.48323e+06	2.89252e+06
Ogdh	41	30	151	2	1	30	0.825	0.83399	1.1136e+08	2.46355e+08	2.421e+08	1.31832e+08	1.44797e+08	1.36867e+08
RpS16	39	7	25	7	1	7	0.824	0.83399	8.51717e+07	7.36534e+07	8.00566e+07	71258020	59201897	43165694
ND-42	28	9	52	9	1	9	0.824	0.83399	1.93808e+07	6.65004e+07	6.17445e+07	2.35802e+07	4.79562e+07	3.90312e+07
Rop	9	4	9	4	1	4	0.823	0.857501	3.86993e+06	6.42688e+06	7.83581e+06	3.45953e+06	1.0987e+06	2934339
Hex-A	19	6	21	6	1	6	0.823	0.889909	1.18156e+06	5.52839e+06	4.74356e+06	631126	6.09795e+06	1.8078e+06
Arpc5	10	1	6	1	1	1	0.823	0.892474	883947	2.37351e+06	2.00234e+06	743991	2.09879e+06	1.15778e+06
l(3)02640	4	1	18	1	1	1	0.823	0.932028	275855	1.32479e+06	673841	333484	425500	481911
eIF3h	9	2	11	2	1	2	0.823	0.916079	214446	2.5089e+06	655706	750575	3.68128e+06	537033
ND-ASHI	29	4	9	4	1	4	0.822	0.83399	6.92289e+06	9.64387e+06	1.69285e+07	5.53681e+06		11002304
Spn42Da	6	2	3	2	1	2	0.822	0.912222	644792	1.29097e+06	2.25799e+06	452580	2.5029e+06	467866
Mcr	1	2	4	2	1	2	0.821	0.892474	72257.1	3.26137e+06	1.84852e+06	59866.1	10004142
RpL36A	13	1	2	1	1	1	0.82	0.839353	6.64951e+06	6.48992e+06	7436354	5.18761e+06	5327304
Rab5	15	2	9	2	1	2	0.82	0.889909	2.62426e+06	5.30956e+06	6.24723e+06	1.80327e+06	1.53596e+06	4.01571e+06
ApepP	4	2	9	2	1	2	0.82	0.892474	1.47264e+06	2.78781e+06	2.86933e+06	1139886	2.01895e+06	1.83325e+06
Vha100-1	1	1	2	1	1	1	0.82	0.896846	701995		1.66451e+06	332269	1.27118e+06	1.08162e+06
eEF5	24	3	8	3	1	3	0.818	0.82216	20385825	3.75116e+07	45316343	20449121	3.28718e+07	19743435
Hsp23	21	2	4	2	1	2	0.817	0.880839	2.21712e+07	3.10955e+06	935001	7.999e+06	1.52113e+06	3.08694e+06
Rtnl1	21	12	40	9	1	12	0.817	0.819678	1.22628e+07	4.23129e+07	3.94604e+07	1.13405e+07	2.61245e+07	2.71239e+07
NimB2	4	1	5	1	1	1	0.817	0.907091	373698	1.23407e+06	942935	186965	951648	681119
Mo25	3	1	3	1	1	1	0.817	0.907091	300586	1.20041e+06	791730	359758	460965	511965
Letm1	3	2	2	2	1	2	0.816	0.892474	468270	1.88993e+06	1.62936e+06		1.16097e+06	1122930
ATPsynO	56	9	76	9	1	9	0.815	0.813472	4.11371e+07	1.44384e+08	1.59534e+08	3.61187e+07	9.5902e+07	9.29798e+07
Pdk	18	5	9	5	1	5	0.815	0.844587	2.5699e+06	5.87007e+06	7.28136e+06	3.28179e+06	6025346	1.73399e+06
dHspB8	66	13	100	13	1	13	0.814	0.813472	4.06834e+07	1.43364e+08	1.6029e+08	4.61366e+07	1.38673e+08	7.37954e+07
Prm	39	24	114	24	1	24	0.814	0.812958	3.40315e+07	4.64215e+07	6.88488e+07	2.98014e+07	3.38567e+07	3.04156e+07
vig	3	1	1	1	1	1	0.814	0.879566	3.38678e+06	3278173		1.05642e+06	6.63096e+06
CG31075	14	4	21	4	1	4	0.814	0.858891	2201362	5.5485e+06	4.94497e+06	668348	5003933	3.22232e+06
Myo61F	5	4	10	4	1	4	0.814	0.889909	1.23768e+06	2.3237e+06	3.75518e+06	1.62127e+06	534443	1.88833e+06
CG18547	9	2	4	2	1	2	0.813	0.889909	1.93391e+06	4.30304e+06	2.927e+06	1.25183e+06	823959	2.5053e+06
AIMP1	7	1	3	1	1	1	0.813	0.923579	20234.2	48179.2	67823.3		212367	6338.57
Vha13	30	2	4	2	1	2	0.812	0.892474	1.75984e+06	2.09879e+06	2198957	1.09422e+06	1224296	2272902
sea	16	4	16	4	1	4	0.811	0.80311	6.72548e+06	2.0029e+07	2.1196e+07	7.42515e+06	3.25187e+07	9.31323e+06
Faa	7	2	4	2	1	2	0.811	0.892474	1.27448e+06	4.19046e+06	2.75589e+06	853238	3.63022e+06	803017
RpL34b	20	3	16	3	1	3	0.81	0.79678	2.43487e+07	34680422	3.58725e+07	2.39108e+07	25829177	1.90202e+07
Strn-Mlck	4	6	18	6	1	6	0.81	0.873965	1.47994e+06	7352566	4.62716e+06	2.1857e+06	1.79331e+06	2.76803e+06
CAH1	11	2	5	2	1	2	0.809	0.83399	3.48397e+06	6.17759e+06	7.49556e+06	3.08781e+06	3.27408e+06	4.59379e+06
eEF1alpha1	29	10	92	10	1	10	0.808	0.792197	1.58523e+08	1.75211e+08	2.02284e+08	1.99561e+08	2.11548e+08	6.95213e+07
26-29-p	13	6	19	6	1	6	0.808	0.792197	2.61593e+07	3.34648e+07	2.86782e+07	1.84361e+07	2.8472e+07	2.06876e+07
RpL6	16	5	26	5	1	5	0.808	0.792197	1.78498e+07	3.201e+07	2.87307e+07	1.79118e+07	2.30386e+07	1.55187e+07
CG10467	11	3	8	3	1	3	0.808	0.792197	14539978	18614985	19090251	1.12156e+07	1.35498e+07	1.22927e+07
CG6733	5	2	2	1	1	2	0.808	0.792197	11183746	20294998	13194937	8572585	5724607	14380970
Mitofilin	12	5	24	5	1	5	0.808	0.857501	819525	3.6756e+06	1.48766e+07	1.08792e+06	2.45048e+06	2.47766e+06
LManII	13	11	33	1	1	11	0.807	0.792197	2.49742e+07	45107402	3.65747e+07	1.8007e+07	2.51669e+07	4.05552e+07
CG17919	22	2	13	2	1	2	0.807	0.865872	608395	2.00339e+06	4426051		1.12993e+07	1.78509e+06
Tudor-SN	33	21	72	21	1	21	0.806	0.792197	5.97341e+07	8.82613e+07	9.31563e+07	4.60612e+07	8.00608e+07	5.41843e+07
ttm50	3	1	1	1	1	1	0.806	0.892474	607730	1.51537e+06	1875119		800439	1.37275e+06
Sap-r	13	10	36	10	1	10	0.805	0.792197	6.83986e+07	1.08946e+08	1.40231e+08	6.76162e+07	6.24374e+07	9.83962e+07
Spn38F	26	8	24	8	1	8	0.804	0.792197	3.50189e+07	29148836	3.70329e+07	1.04052e+07	3.5973e+07	2.00994e+07
coro	17	6	24	6	1	6	0.803	0.792197	1.25455e+07	1.94623e+07	1.8777e+07	7.54891e+06	1.76098e+07	1.3244e+07
CG8360	13	1	12	1	1	1	0.803	0.901866	208657	741141	706761	284772	554246	303882
Prat2	14	5	12	5	1	5	0.802	0.792197	1.64787e+07	31355355	2.28869e+07	7.31191e+06	2.5508e+07	1.61654e+07
zetaCOP	13	2	15	2	1	2	0.802	0.892474	1.08507e+06	2.58896e+06	1.97459e+06	1.23226e+06	1.41289e+06	781290
CG31673	9	1	3	1	1	1	0.801	0.89729		456239	649208			347414
ATPsynB	37	10	70	10	1	10	0.8	0.787433	7.73707e+07	1.84601e+08	1.93977e+08	6.67663e+07	1.42945e+08	1.10747e+08
ATPsynG	32	3	21	3	1	3	0.799	0.784308	1.33217e+07	7.50856e+07	51211319	1.32057e+07	6.20276e+07	35765888
Hn	16	4	15	4	1	4	0.799	0.835815	2.53851e+06	7.74623e+06	5.76882e+06	1.98599e+06	2.28741e+06	4.73668e+06
veil	3	1	2	1	1	1	0.799	0.903921	108452		279248	72279.1		213386
RpS14b	26	3	13	3	1	3	0.798	0.777943	3.59742e+07	5.51421e+07	3.99274e+07	44347382	6.12308e+07	30997246
Gclc	5	2	6	2	1	2	0.798	0.892474	827253	3.92326e+06	1.66311e+06	167847	4.02012e+06	1.10792e+06
eEF1beta	37	7	40	7	1	7	0.797	0.777943	2.13443e+07	38516510	4.78262e+07	2.92275e+07	4.02788e+07	1.62555e+07
Ilk	2	1	1	1	1	1	0.797	0.792197	20394544	9021922	5113960	23055972	6786447	2.63781e+06
Pka-R1	11	3	9	3	1	3	0.797	0.844587	1.26875e+06	5.61656e+06	3.5521e+06	1.22562e+06	6.3941e+06	2.11756e+06
Mlp84B	39	11	30	10	1	11	0.795	0.771835	1.09531e+08	1.59185e+08	2.22975e+08	1.11949e+08	3.82537e+07	1.62127e+08
Mal-A5	2	1	3	1	1	1	0.795	0.892474	581464			466425
Cpr49Ab	65	16	161	16	1	16	0.793	0.75985	2.57822e+08	7.9059e+08	7.96639e+08	3.07859e+08	6.56939e+08	4.1831e+08
Cyt-c1	35	8	46	8	1	8	0.791	0.750016	1.50938e+07	7.19486e+07	7.11073e+07	1.64262e+07	3.73503e+07	3.6771e+07
CG42325	30	2	15	2	1	2	0.791	0.792197	2.88625e+06	9.75239e+06	10155879	4.59204e+06	5.09139e+06	7.18264e+06
ref(2)P	5	3	4	3	1	3	0.791	0.892474		582573		234131	327219	594122
CG6707	4	1	4	1	1	1	0.79	0.83399	4.31581e+06	3.69106e+06	6.54251e+06	1.45978e+06		5.50624e+06
Mpcp1	10	3	21	2	1	3	0.79	0.792197	1.54298e+06	9.42963e+06	8.17847e+06	3.44189e+06	5.94995e+06	4.19902e+06
Spn88Ea	6	2	3	2	1	2	0.79	0.892474			1.5e+06	238838	2747146
ND-18	18	2	11	2	1	2	0.789	0.748734	1.15232e+07	2.10418e+07	26713334	1.15324e+07	17659565	1.30655e+07
CRMP	11	4	16	4	1	4	0.788	0.792575	1.94572e+06	9.04849e+06	6.74406e+06	1.51638e+06	8.50079e+06	3543486
beta'COP	10	5	7	5	1	5	0.788	0.892474	718513	2.12183e+06	1.05272e+06	185915	405762	912291
RPA3	25	1	2	1	1	1	0.788	0.892474	114546	323644	410160	126282	504385	143612
Moe	15	7	35	7	1	7	0.787	0.748734	2.56043e+07	3.12856e+07	3.69832e+07	1.48909e+07	2.1435e+07	1.63285e+07
CG14434	7	1	2	1	1	1	0.786	0.748734	12340036		9438411	10314140	4566312	14633705
Jafrac2	5	1	4	1	1	1	0.786	0.875344	1.38339e+06	2.31075e+06	1.7169e+06	922807	1662562	1.72383e+06
RpL18	38	5	32	5	1	5	0.785	0.748734	4.58085e+07	6.60056e+07	47623655	4.03903e+07	7.06422e+07	2.13218e+07
SdhB	15	4	9	4	1	4	0.785	0.748734	2.91862e+07	3.99929e+07	6.48078e+07	2.88428e+07	36797355	3.89456e+07
Men-b	19	7	28	7	1	7	0.783	0.821842	1.65449e+06	6.10955e+06	5.15826e+06	1.23421e+06	4.25184e+06	3.06406e+06
Act42A	65	20	265	6	1	20	0.782	0.739091	1.09299e+07	1.19079e+07	4.10296e+07	8.92481e+06	2.39953e+06	3.07868e+07
eIF5	2	1	1	1	1	1	0.78	0.872895	1.80831e+06	2.0648e+06	1.62139e+06	1.97179e+06	1519859	718733
TppII	5	5	12	5	1	5	0.78	0.80311	980492	3.97364e+06	6.84345e+06	1.96697e+06	5.49038e+06	4.74295e+06
Actn	20	15	51	15	1	15	0.779	0.726274	4.34698e+07	5.61087e+07	4.58919e+07	3.59866e+07	5.31066e+07	3.13928e+07
bt	6	33	67	33	1	33	0.777	0.723751	2.16908e+07	2.35175e+07	4.47701e+07	1.84041e+07	2.02173e+07	1.38427e+07
spict	2	1	1	1	1	1	0.777	0.723751	17267726	12578463	10254195	11535590	9962803	6306683
RpL3	14	5	24	5	1	5	0.776	0.722052	2.79048e+07	37647152	3.55323e+07	2.38917e+07	2.83713e+07	1.83956e+07
Spn42Dd	8	2	9	2	1	2	0.776	0.83399	1.3256e+06	4.55371e+06	4.8916e+06			2673815
CG10098	4	1	1	1	1	1	0.776	0.892474	118785	329371	267934	104302
EG:BACR42I17.2	4	1	1	1	1	1	0.775	0.83399	2217256	3.61143e+06	3.15659e+06			2242687
GH07925p	32	10	33	10	1	10	0.774	0.717481	3.07565e+07	4.15526e+07	5.19478e+07	2.12806e+07	2.82268e+07	3.73766e+07
CG7072	14	2	3	2	1	2	0.774	0.81858	1.85855e+06	4.97063e+06	5028495	1954790		2.88685e+06
CG5323	20	2	4	2	1	2	0.774	0.892474			893595			547730
Cpr49Aa	47	5	26	5	1	5	0.773	0.71441	1.85868e+07	8.24611e+07	7.54928e+07	2.41011e+07	5.54133e+07	50340680
mil	15	3	9	3	1	3	0.772	0.750016	5.85211e+06	9454452	4.9903e+06	1.61792e+06	9650456	5849206
obst-A	6	2	4	2	1	2	0.772	0.83399	2.34349e+06	2.84805e+06	5.52092e+06	1.8675e+06	3.13748e+06	1.66087e+06
Cpr100A	24	4	12	4	1	4	0.771	0.709415	43467261	5.70323e+07	9.90586e+07	3.47444e+07	49487716	4.34224e+07
Cpr97Eb	16	3	20	3	1	3	0.771	0.705785	2.22206e+07	4.28258e+07	63756934	1.98602e+07	34375528	30499883
Pepck2	10	5	27	5	1	5	0.768	0.748734	7.97199e+06	7.69062e+06	8.16586e+06	4.75128e+06	7.07772e+06	4.76119e+06
sesB	59	20	168	20	1	20	0.767	0.698287	3.30662e+08	6.53697e+08	9.15747e+08	4.20109e+08	6.0164e+08	2.89183e+08
CG5028	37	10	51	10	1	10	0.766	0.695362	3.8911e+07	97973486	8.68683e+07	4.28168e+07	6.32353e+07	5.12517e+07
Acp1	20	1	23	1	1	1	0.766	0.695362	5.62409e+06	2.25306e+07	28189386	4.34253e+06	4.40982e+07	1.02138e+07
GstD1	31	7	70	7	1	7	0.765	0.695362	2.60033e+07	1.20276e+08	1.07997e+08	2.20275e+07	6.59411e+07	7.79035e+07
CG1371	4	2	2	2	1	2	0.765	0.892474	88846.4	728581	815352	95458.2	698816	108227
CG9336	31	3	11	3	1	3	0.763	0.684682	2.04541e+07	55440927	43823704	1.62427e+07	3.95669e+07	2.42683e+07
Ak3	18	3	7	3	1	3	0.763	0.703153	1.33458e+07	9799439	10718888	8.80282e+06	9624061	4.66861e+06
GstO2	26	7	45	7	1	7	0.763	0.717653	2.22654e+06	1.03367e+07	1.01606e+07	1.29714e+06	1.44528e+07	6.17521e+06
Arc42	13	3	6	3	1	3	0.762	0.777943	3.11852e+06	5.4514e+06	5.57769e+06	1.97433e+06	3.20669e+06	3.72877e+06
CG4679	7	3	12	3	1	3	0.762	0.873917	1.14661e+06	2.47586e+06	1.23474e+06	1.16211e+06	1.57263e+06	818547
SdhA	33	12	86	12	1	12	0.761	0.67678	3.33004e+07	6.11033e+07	6.77994e+07	2.75284e+07	7.81647e+07	3.60305e+07
SP18	2	1	2	1	1	1	0.761	0.822358	1.98078e+06	3.06285e+06	3.01035e+06	1.52004e+06	2172375	1.85901e+06
DhpD	12	2	4	2	1	2	0.761	0.83399		2.02016e+06		311386	1.9093e+06	2.2523e+06
Gyg	7	3	13	3	1	3	0.76	0.83399	875544	1.86757e+06	3.4558e+06	167254	2.49266e+06	1.6014e+06
Cys	63	7	51	7	1	7	0.759	0.672472	1.03869e+07	2.54363e+07	2.8358e+07	7916448	2.11615e+07	1.79313e+07
14-3-3zeta	47	12	79	11	1	12	0.757	0.661563	1.15796e+08	1.6651e+08	188027715	8.72684e+07	1.25826e+08	9.69067e+07
Vha36-1	37	6	13	6	1	6	0.757	0.726274	4613790	8.67359e+06	1.17754e+07	673283	4.91941e+06	8.77404e+06
LamC	13	4	16	4	1	4	0.757	0.792197	2.0468e+06	3.73179e+06	4.74052e+06	2.84633e+06	1.19935e+06	1.87981e+06
LamC	24	11	34	11	1	11	0.756	0.660203	2.78873e+07	2.11183e+07	4.19931e+07	1.76945e+07	2.07112e+07	1.35275e+07
axo	2	3	3	3	1	3	0.756	0.704317	1.26083e+07	6.07395e+06	1.1776e+07	9.45897e+06	3.29364e+06	956098
RpL8	25	6	16	6	1	6	0.754	0.655233	4.38647e+07	3.59822e+07	4.48519e+07	3.75629e+07	2.72944e+07	2.17555e+07
atilla	20	2	3	2	1	2	0.754	0.792197	2475752	4.27669e+06	6.20036e+06	1.48563e+06		4.08532e+06
Tep4	9	8	14	8	1	8	0.753	0.784308	1.06105e+06	5.81529e+06	5.0919e+06	1.34927e+06	2.56005e+06	3.35968e+06
CG12163	4	3	7	3	1	3	0.753	0.83399	531533	2.8185e+06	2.68273e+06	394026	565545	1.58649e+06
cype	12	1	2	1	1	1	0.752	0.71919	5666515	5.89322e+06	16236547	4.58993e+06	1.75674e+06	9663866
rept	4	2	6	2	1	2	0.752	0.792197	2.44208e+06	5.53435e+06	4.00329e+06	1.38172e+06	4.86067e+06	2.66609e+06
Tsp74F	5	1	1	1	1	1	0.751	0.792197	4237481	3.09964e+06	2.31196e+06	2.19777e+06	3.57748e+06	1.3739e+06
Drat	3	1	3	1	1	1	0.75	0.82221	1.10825e+06	2.53126e+06	3.86896e+06	1.0607e+06	1.55822e+06	1.76428e+06
Cp1	26	7	26	7	1	7	0.749	0.636025	7256668	1.23678e+07	37402344	6.5035e+06	9.39037e+06	3.28106e+07
HIP	15	5	17	5	1	5	0.749	0.676308	5.44253e+06	2.19267e+07	1.0591e+07	4.37687e+06	2.07342e+07	6.01438e+06
eRF1	5	2	10	2	1	2	0.749	0.704127	5.17139e+06	8.80935e+06	8220350	6.96152e+06	5.55115e+06	3.37479e+06
sel	17	2	20	2	1	2	0.746	0.730785	3.2628e+06	5.57604e+06	5921698	2.24828e+06	4.94552e+06	3.32712e+06
l(2)efl	35	5	26	5	1	5	0.746	0.694335	2.74906e+06	1.03814e+07	1.29886e+07	4.21908e+06	4.26328e+06	5.9689e+06
CG15347-RB	16	3	7	3	1	3	0.745	0.618067	1.4445e+07	1.79656e+07	2.44327e+07	9440194	7.95055e+06	19159513
UQCR-C2	79	27	228	27	1	27	0.744	0.61745	2.01944e+08	3.79605e+08	4.3631e+08	2.37568e+08	2.40198e+08	2.05408e+08
RpS25	17	2	14	2	1	2	0.744	0.617899	2.3653e+07	2.76726e+07	36090982	1.68704e+07	1.90713e+07	2.10436e+07
CG8993	23	2	10	2	1	2	0.744	0.631171	7.03539e+06	1.59306e+07	1.85879e+06		1.08441e+07	1.19498e+07
Ifrd1	3	1	1	1	1	1	0.744	0.83399	1.3128e+06		1836245	1.53639e+06		692988
cpa	20	3	7	3	1	3	0.744	0.785166	1.12773e+06	4.48774e+06	3421819	213705	3.07108e+06	1.94588e+06
yellow-b	4	2	7	2	1	2	0.743	0.83399	1.70416e+06	2.00179e+06	2.52353e+06	1.33452e+06	1.74822e+06	982001
c-SPH35	3	1	1	1	1	1	0.742	0.83399	1.35302e+06		1.4139e+06			1.15219e+06
SERC	31	28	189	28	1	28	0.741	0.605499	1.82858e+08	3.76058e+08	4.89588e+08	1.40119e+08	3.38757e+08	2.71009e+08
Naa15-16	3	2	19	2	1	2	0.74	0.83399	724643	2.21056e+06	1.31988e+06	1.35694e+06	2.13221e+06	563794
SelD	13	3	20	3	1	3	0.738	0.589388	1.00775e+07	1.81193e+07	1.39452e+07	7.49392e+06	1.69985e+07	8.26418e+06
serp	14	5	8	5	1	5	0.738	0.612484	9.74339e+06	11880934	1.33053e+07	7.16063e+06	18210506	5.19804e+06
Galphao	3	1	2	1	1	1	0.738	0.88311	173426	715101	1.00614e+06		445716	472332
Akr1B	56	17	78	17	1	17	0.737	0.588487	1.338e+08	1.54883e+08	2.20156e+08	78364862	1.19392e+08	1.49067e+08
AnxB9	36	11	55	11	1	11	0.737	0.588487	3.78264e+07	8.65817e+07	7.44526e+07	3.34044e+07	4.9077e+07	5.2819e+07
capt	15	7	30	7	1	7	0.736	0.588487	1.68971e+07	2.48744e+07	2.19135e+07	4.14892e+06	3.58285e+07	2.16649e+07
Map205	1	1	2	1	1	1	0.736	0.792197	2703180	2.7346e+06	1.13078e+06	1.22829e+06	1.89893e+06	1.27821e+06
eIF1	37	3	6	3	1	3	0.735	0.748734	2.0675e+06	4.17415e+06	7.96972e+06	4.47203e+06	2279990	2.19913e+06
Glt	10	4	12	4	1	4	0.734	0.698665	5.15631e+06	7062725	2.25123e+06	3.92823e+06	6.96305e+06	4155423
Cpr57A	13	2	2	2	1	2	0.733	0.659341	2.75066e+06	8.05922e+06	11650396	5.38141e+06	5.11695e+06	6838360
sls	2	6	23	6	1	6	0.731	0.568341	4.97782e+06	3.11042e+07	1.90745e+07	1.05282e+07	3.91475e+07	5.43999e+06
regucalcin	61	17	127	17	1	17	0.73	0.568341	1.09978e+08	1.99261e+08	1.67232e+08	7.96606e+07	1.52772e+08	1.16144e+08
Chd64	70	11	51	11	1	11	0.73	0.568341	6.46673e+07	9.3382e+07	1.08597e+08	4.92188e+07	7.56671e+07	5.93744e+07
Mpcp2	14	5	24	4	1	5	0.73	0.568341	4.54055e+07	105448900	1.33523e+08	4.17829e+07	2.35124e+07	6.70544e+07
CCT7	30	10	32	10	1	10	0.729	0.567995	4.79124e+06	1.78447e+07	1.28205e+07	3.64678e+06	1.54252e+07	7.72543e+06
Acp65Aa	56	3	331	3	1	3	0.728	0.566243	1.83293e+08	4.41806e+08	4.46161e+08	2.0375e+08	2.80183e+08	2.18228e+08
Gel	10	7	24	7	1	7	0.728	0.566243	2.02421e+07	3.53384e+07	4.41458e+07	1.66926e+07	2.56962e+07	2.59666e+07
rhea	0	1	1	1	1	1	0.728	0.844587	571446	1.15489e+06	946009	423232		610037
Cdc37	10	3	14	3	1	3	0.727	0.741208	1.59439e+06	4.21619e+06	3.4885e+06	1.07155e+06	3.6653e+06	2.47312e+06
Ogdh	42	29	153	1	1	29	0.727	0.818768	483866	3.85193e+06	1.92002e+06	354547	4.38916e+06	926928
ND-B14.5A	57	4	13	4	1	4	0.726	0.564554	7.0424e+06	1.44164e+07	1.36531e+07	4.13611e+06	7.27098e+06	6.85517e+06
Gbeta13F	17	4	13	4	1	4	0.725	0.777943	83070.9	4.04979e+06	2.63372e+06	200627	4.5421e+06	1.35946e+06
Prosalpha2	11	2	9	2	1	2	0.724	0.779126	667541	2.52752e+06	3.68055e+06	456739	2.75578e+06	1.56864e+06
CG7054	27	3	5	3	1	3	0.724	0.83399		917537	2.96217e+06	725783	482263	767856
nrv1	8	1	2	1	1	1	0.723	0.84146			1.05378e+06			603127
Dp1	8	7	19	7	1	7	0.721	0.588487	8.22798e+06	8.33449e+06	1.31612e+07	8.16962e+06	6.66292e+06	7.35935e+06
Vap33	30	5	18	5	1	5	0.721	0.545343	5.10018e+06	1.39647e+07	1.59425e+07	4.58756e+06	1.33296e+07	7.53281e+06
Pur-alpha	9	1	2	1	1	1	0.721	0.875344	27614.4	64511.1	169357	38227.4	113781	16698.8
Vps13	2	4	12	4	1	4	0.72	0.829464	706510	2.07302e+06	1.86003e+06	610884	346471	506748
RpS29	13	1	4	1	1	1	0.718	0.541828	27568052	13455221	19011316	19961108	8231253	11996213
rl	14	3	7	3	1	3	0.718	0.678288	3.3036e+06	5.72773e+06	6.59958e+06	2.04225e+06	2.88543e+06	3.42299e+06
CkIIalpha	12	2	8	2	1	2	0.717	0.750016	942092	4.15776e+06	3.11814e+06	782501	3.79873e+06	1.03467e+06
Cam	11	1	2	1	1	1	0.714	0.704127	2.5695e+06	3.95275e+06	4.83684e+06	1.61265e+06	3.32452e+06
Tom40	18	3	10	3	1	3	0.713	0.723751	1.26104e+06	3.31627e+06	4.27956e+06	335625	2.24568e+06	2.01846e+06
RpL26	6	1	6	1	1	1	0.712	0.51537	57667208	67214664	57351328	6.90957e+07	1.38195e+07	38376772
Idh3a	43	14	51	14	1	14	0.712	0.51512	4.79057e+07	1.04031e+08	1.43591e+08	5.75909e+07	7.38366e+07	6.34196e+07
pAbp	29	10	49	10	1	10	0.711	0.510935	2.17334e+07	3.65931e+07	4.01262e+07	9.76914e+06	3.3866e+07	1.99021e+07
CG7630	14	1	2	1	1	1	0.711	0.748734	376366	2.52761e+06	7.07659e+06		734779	2.7197e+06
CG8728	10	3	9	3	1	3	0.711	0.777943		1.88261e+06	2.32531e+06	256505	3.50755e+06	1.27291e+06
Ect3	10	4	9	4	1	4	0.709	0.813472	813491	2.21651e+06	2.56879e+06	388619		30363.7
Sodh-1	21	7	29	4	1	7	0.708	0.496641	6.12861e+07	4.17393e+07	4.32758e+07	2.19524e+07	32825685	3.6046e+07
Rab1	27	4	22	3	1	4	0.708	0.496641	8.16774e+06	2.66274e+07	1.79366e+07	8.98948e+06	1.18308e+07	1.2923e+07
wdp	1	1	1	1	1	1	0.708	0.667838	5.21236e+06		4770865	2681572		3.71686e+06
ry	1	1	4	1	1	1	0.708	0.83399	391670	694524	513801	109039	1.13335e+06	394198
CG18473	4	1	1	1	1	1	0.706	0.853975	48599.1	54029.6	170488			54635.2
Inos	18	7	36	7	1	7	0.704	0.490105	1.93316e+07	3.86986e+07	2.70705e+07	15903794	1.96319e+07	1.76852e+07
CREG	26	4	13	4	1	4	0.703	0.569956	7.8257e+06	9.09007e+06	6.41525e+06	2.69878e+06	1.01334e+06	2.61379e+06
Cpr97Ea	4	1	2	1	1	1	0.703	0.693636	3.50354e+06	3.26978e+06	5214241	3.0006e+06		1.52601e+06
Grx4	27	3	9	3	1	3	0.701	0.792197	312775	1.55396e+06	1.51421e+06	290118	909054	1.28882e+06
sun	25	1	9	1	1	1	0.7	0.473544	13402484	30527358	38575184	10855373	10070132	21468676
Ak1	36	6	24	6	1	6	0.697	0.466386	1.92865e+07	3.4116e+07	32687832	2.14639e+07	1.69538e+07	17180750
nrv3	7	2	9	2	1	2	0.697	0.566243	3.21035e+06	6.48903e+06	1.21671e+07	2.9429e+06	4.74654e+06	3.78653e+06
CG2246	4	1	5	1	1	1	0.697	0.83399	203793	495881	450220	311138	292617	183679
Rab8	14	2	20	1	1	2	0.696	0.83399	35487.5	373980	576600	132169	103923	241882
CG8054	2	1	2	1	1	1	0.693	0.81622	859826		772732	519813		489507
GMF	28	2	2	2	1	2	0.693	0.83399	124826		375568	100521	460513	119500
Hpd	37	8	29	8	1	8	0.691	0.436333	6.36673e+06	1.6506e+07	1.37326e+07	3.24649e+06	9.11074e+06	6.79869e+06
CG17896	31	10	56	10	1	10	0.688	0.428834	5.59006e+07	8.53554e+07	9.4357e+07	3.95008e+07	4.62799e+07	4.92666e+07
Amph	13	5	10	5	1	5	0.686	0.697697	2.09921e+06	2.97906e+06	3914578	1.37979e+06	2.83651e+06	818062
Vha68-1	23	11	116	3	1	11	0.686	0.795039	446989	1.30624e+06	1.93077e+06	133010	373259	220565
Acp62F	14	2	8	2	1	2	0.685	0.418794	72664249	2.07786e+07	4.69739e+07	1.80504e+07	4.30875e+07	2.65566e+07
Vinc	11	6	16	6	1	6	0.685	0.624534	2.58486e+06	4.72211e+06	4.57367e+06	1.20208e+06	2921467	1.48978e+06
Jwa	9	2	10	2	1	2	0.684	0.42764	6.0884e+06	1.50586e+07	1.20404e+07	4.975e+06	1.38636e+07	6.21843e+06
grsm	11	4	19	4	1	4	0.684	0.555968	2.04521e+06	8.45975e+06	5.21007e+06	1.71377e+06	4.08357e+06	4.37641e+06
fest	2	1	3	1	1	1	0.684	0.748734	1.4201e+06	3.08189e+06	1.0733e+06	603755	1988318	1.32813e+06
Pax	19	6	37	6	1	6	0.681	0.411338	3.75989e+06	1.89412e+07	1.42595e+07	2.16018e+06	14238686	7.22595e+06
CG43074	29	3	12	3	1	3	0.681	0.653542	1.9731e+06	3.70391e+06	4702518	1.49647e+06	2.53662e+06	48906.5
GstT1	8	2	5	2	1	2	0.681	0.675577	690375	2.44298e+06	4.34742e+06	1.78707e+06	2.33914e+06	2.68728e+06
Cyp9f2	9	3	17	3	1	3	0.679	0.703153	1.6984e+06	4.44842e+06	2.56023e+06	962510	1.18576e+06	1.80288e+06
COX6B	29	3	13	3	1	3	0.677	0.400398	5.24688e+07	83414835	130690504	47712750	6.23704e+07	52236218
CG13321	18	3	18	3	1	3	0.677	0.416541	6.00164e+06	1.46324e+07	1.75532e+07	4.29494e+06	1076860	9.42077e+06
ND-13B	38	3	32	3	1	3	0.677	0.675456	566642	3.32445e+06	3.65371e+06	739008	6.66792e+06	1.25208e+06
eIF2alpha	7	2	4	2	1	2	0.677	0.748734		2.49182e+06	1409859	1.00844e+06	756182
B52	12	4	12	4	1	4	0.676	0.400398	19743029	2.84559e+07	2.58739e+07	16150176	1.82593e+07	8.80972e+06
CG7523	3	1	4	1	1	1	0.676	0.716778	1.77864e+06	2.37195e+06		1.25573e+06		1.24313e+06
cmet	11	3	10	3	1	3	0.676	0.792197	704984	653135	2.35797e+06	628963	416787	1.15481e+06
mts	24	5	29	5	1	5	0.674	0.452628	5.91784e+06	1.70666e+07	10225898	4.6858e+06	7.43948e+06	3.74933e+06
Gs1	31	7	25	7	1	7	0.669	0.381358	7.84988e+07	7.58876e+07	9.41279e+07	6.46289e+07	2.30223e+07	6.61061e+07
tsr	51	8	34	8	1	8	0.669	0.380604	6.10125e+07	1.0281e+08	1.47409e+08	5.09324e+07	4.71524e+07	6.55073e+07
Akap200	6	3	12	3	1	3	0.669	0.813472	89661.9		187882	51835		116229
VhaAC39-1	13	3	7	3	1	3	0.668	0.581248	2.29243e+06	4.46612e+06	4.71494e+06	1.03277e+06	1.73061e+06	3.55419e+06
Srp68	4	2	2	2	1	2	0.668	0.792197	193502	786559	725512	243080
Mlc2	27	4	32	4	1	4	0.666	0.368556	1.51888e+07	3.89336e+07	6.64241e+07	1.3797e+07	4.5077e+07	1.88863e+07
Nup214	1	1	1	1	1	1	0.666	0.748734		1.99049e+06	737116		756663
CG1674	4	2	3	2	1	2	0.665	0.792197	747098	587819	1.01477e+06	629014		249596
Bacc	11	2	13	2	1	2	0.664	0.36555	6.46284e+06	2.36807e+07	2.68224e+07	4.57592e+06	1.28857e+07	1.4668e+07
Amy-p	6	2	9	2	1	2	0.663	0.660203	1.6707e+06	2.59192e+06	2984624	1.0538e+06		1.47666e+06
AsnRS	3	1	6	1	1	1	0.663	0.726274	708658	1.82048e+06	1.77839e+06	327266	1.64857e+06
ACSL1	3	1	13	1	1	1	0.657	0.730208	518836	1.66943e+06	1.42413e+06	359981	1.03545e+06	598686
CG3270	6	2	2	2	1	2	0.656	0.565718	2.03643e+06	3503924	4.80349e+06	2.43921e+06	2.19233e+06	2.37529e+06
CG8888	10	3	10	3	1	3	0.651	0.519563	3.90309e+06	8.04189e+06	5.1181e+06	2.88021e+06	4.9509e+06	1.89011e+06
levy	3	2	7	2	1	2	0.65	0.704317	1.54911e+06	1.94996e+06	1.31686e+06	866737	883175	521045
Snx1	16	5	11	5	1	5	0.648	0.400845	3.64633e+06	8.85214e+06	7.54946e+06	3.78541e+06	5.20576e+06	3.63488e+06
uif	3	5	16	5	1	5	0.646	0.704317	935726	1.45843e+06	3.18311e+06	526802	702908	751142
CG2915	16	3	12	3	1	3	0.645	0.748734	118433	1.1973e+06	1.01382e+06	38107.8	591285	299857
hgo	15	4	8	4	1	4	0.644	0.753866		1070004	626312	180224		619635
flr	23	8	32	8	1	8	0.643	0.466386	2.6492e+06	4.57686e+06	1.22852e+07	2.90223e+06	3.86979e+06	4.69033e+06
zip	6	8	28	8	1	8	0.643	0.588487	1.74585e+06	3.2155e+06	3.69732e+06	766067	2.69256e+06	790602
CG5554	7	2	5	2	1	2	0.642	0.572936	3.56559e+06	3071043	1251231	3.08109e+06	829446	1.52534e+06
RpL13A	13	2	11	2	1	2	0.641	0.353696	8.66554e+06	1.27082e+07	10485136	6.57955e+06	4.58298e+06	5.82344e+06
Snx6	5	1	3	1	1	1	0.641	0.777943	62312.1	539428	331597		455561	45508.4
CG4239	5	1	5	1	1	1	0.641	0.792197	27392.6	71477.7	222080	20289.4		66362.4
BEST:GH11240	41	19	81	19	1	19	0.64	0.269999	3.88222e+07	6.75003e+07	6.0751e+07	2.17991e+07	29813056	3.07346e+07
Sfp24F	32	4	14	4	1	4	0.64	0.655834	1.59911e+06	1.23887e+06	2.77971e+06	700616	3.98595e+06	1.25295e+06
Uros1	5	1	4	1	1	1	0.64	0.636025	712284	2.63704e+06	2245140	712742	1.0332e+06	1.35344e+06
Ppn	8	13	38	13	1	13	0.639	0.350099	3.33467e+06	1.54803e+07	1.13423e+07	3.21495e+06	7.1694e+06	4.66619e+06
Acp36DE	29	15	45	15	1	15	0.638	0.261467	2.26742e+07	1.22289e+07	1.84152e+07	5.06435e+06	1.56001e+07	4.60222e+06
CG16760	26	6	13	6	1	6	0.638	0.615373	1.39144e+06	2.01403e+06	3.93606e+06		1.24701e+06	1.68778e+06
EG:EG0003.8	7	1	1	1	1	1	0.637	0.748734	347175		802547		338514	495001
RFeSP	12	3	17	3	1	3	0.636	0.254419	11379553	7.84249e+07	96187844	3.66312e+07	7.78515e+07	1.09217e+07
fax	11	4	14	4	1	4	0.636	0.254656	9.43568e+06	1.55457e+07	1.69224e+07	4.63479e+06	1.08593e+07	8.70435e+06
Sfp60F	17	1	6	1	1	1	0.634	0.247912	41306388	45068312	53434392	14506687	74716416	23224198
nclb	8	2	8	2	1	2	0.634	0.704317	373557	1.2997e+06	1.26865e+06	406547		632419
mEFTs	9	3	8	3	1	3	0.633	0.54389	2.08217e+06	4.42748e+06	3.40155e+06	1.68978e+06	2.75387e+06	1.71197e+06
CG42704	19	3	8	3	1	3	0.632	0.243604	1.48277e+07	2.48341e+07	6.89659e+06	2.41916e+07	1.59177e+07	1.81569e+07
Atpalpha	33	30	132	30	1	30	0.631	0.239872	1.77253e+08	2.64067e+08	3.53474e+08	8.73849e+07	1.85452e+08	1.72931e+08
ND-24	43	7	14	7	1	7	0.631	0.52257	1.4523e+06	4.15673e+06	1.13215e+07	1.0951e+06	267136	4.29615e+06
Abp1	5	1	3	1	1	1	0.63	0.774987	63391.1		162741			71831.4
Dup99B	19	1	3	1	1	1	0.629	0.234333	69183400	43018140	40507188	20881926	45527220	20175396
CG2861	1	1	1	1	1	1	0.629	0.495472	4.08244e+06	5.86853e+06	2.78733e+06			2.96082e+06
RpLP0	26	6	24	6	1	6	0.628	0.231992	2.45804e+07	4.52911e+07	5.79461e+07	2.30347e+07	3.4887e+07	25038512
eEF1delta	11	2	8	2	1	2	0.628	0.560488	1.14196e+06	2.82845e+06	2873380	723180	3958687	1315006
CtsB	16	3	8	3	1	3	0.627	0.726274	612160	660081	1.98335e+06	464474	718990	558207
Q9VKZ7_DROME	2	1	1	1	1	1	0.627	0.733454		1.01723e+06	662531	200298	1.40099e+06	342757
Rho1	33	5	15	5	1	5	0.623	0.214971	1.38727e+07	2.71134e+07	2.61276e+07	1.10565e+07	2.25952e+07	1.00042e+07
CG5162	9	2	14	2	1	2	0.623	0.436333	3.76877e+06	8.09119e+06	4.94778e+06	1.54552e+06	8.61722e+06	2.74455e+06
Ras64B	14	2	4	2	1	2	0.623	0.549576	2538736	4367617	2.11673e+06	1.38162e+06	1.3978e+06	2.25906e+06
ND-23	27	4	8	4	1	4	0.622	0.605499	606866	2.49505e+06	6.99098e+06	423994	437965	2.65649e+06
CG18858	4	1	3	1	1	1	0.622	0.730208	128819	432275	530071	117195	238802	261239
GstE11	19	3	6	3	1	3	0.621	0.575609	1.05621e+06	2.61273e+06	2.75716e+06	735348	266226	1.84832e+06
Tina-1	5	1	1	1	1	1	0.621	0.653542	1.03048e+06		1.83633e+06	665713	969928	987994
eRF3	3	2	5	2	1	2	0.621	0.565718	101706	3.25801e+06	2.2961e+06	606241	4.14214e+06	1.24903e+06
ics	12	2	4	2	1	2	0.62	0.682786	344870	1.32068e+06	1.57265e+06	249447	1.63316e+06	504875
Got2	60	21	119	21	1	21	0.619	0.20192	1.36797e+08	3.29581e+08	3.49139e+08	9.36202e+07	2.0366e+08	1.59917e+08
UQCR-14	53	5	12	5	1	5	0.619	0.203336	1.2787e+07	3.0706e+07	4.79839e+07	1.54333e+07	2.31243e+07	1.35208e+07
Spn43Ab	15	4	10	4	1	4	0.617	0.335735	4432069	7.35942e+06	8.97325e+06	3.26407e+06	2.599e+06	2.79074e+06
GstT2	5	1	1	1	1	1	0.617	0.71231	384328	1.10429e+06	859344	346356	610798	185700
EMC8-9	9	2	4	2	1	2	0.617	0.72299		462826		87423.2	777278	228825
emp	9	4	7	4	1	4	0.615	0.678426	195646	1.38533e+06	984168		1.62115e+06	305712
Send1	13	2	4	2	1	2	0.612	0.682786	892063	669010	2.32424e+06	480527	637967
Pp1alpha-96A	17	3	16	3	1	3	0.611	0.658305	319722	1.31101e+06	1.22691e+06	355493		693592
Lsp2	2	1	2	1	1	1	0.61	0.557774	1.77194e+06			2.1326e+06		880128
ND-PDSW	23	3	4	3	1	3	0.606	0.466537	3.08808e+06		3.01511e+06	1.23919e+06		2204692
Sfp87B	9	1	1	1	1	1	0.604	0.419434	3516473	3.70733e+06	10610636	1.13815e+06	2164336	6694919
BcDNA:RH62928	7	1	3	1	1	1	0.599	0.588487	955527	1.83784e+06	1.49118e+06	648943	385496	881844
LpR1	1	1	3	1	1	1	0.599	0.541828		2419404	1591016		1.20762e+06	854096
EMC5	16	1	1	1	1	1	0.598	0.699165	52238.8	378160	555296		213545
Obp56a	18	2	2	2	1	2	0.597	0.322592	2.74491e+06	6.65389e+06	6.16614e+06	1.84577e+06	2.71507e+06	7071293
Rpn6	23	5	11	5	1	5	0.596	0.355891	3.955e+06	3.4157e+06	6.98872e+06	4.80238e+06	1.74069e+06	4.41098e+06
CG10727	3	1	1	1	1	1	0.596	0.669048	812890	542902	764106		424577
CG5023	63	11	53	11	1	11	0.593	0.138221	1.0391e+07	7.18927e+07	8.53041e+07	2.51659e+07	5.53737e+07	2.89047e+07
bond	4	1	2	1	1	1	0.593	0.201896	9.8655e+06	1.40487e+07	6.70796e+06	5.50085e+06	1.09675e+07	1.59555e+06
LanB1	4	4	15	4	1	4	0.593	0.557774	655118	2.65967e+06	2398085	408092	970441	331966
CG8785	4	1	1	1	1	1	0.593	0.704317		255162	185507		278179	44780.2
Rab11	30	4	5	4	1	4	0.591	0.212913	6.39115e+06	9.21331e+06	12258113	2.88136e+06	5.28233e+06	7.33489e+06
Dhpr	14	2	6	2	1	2	0.591	0.636025	553666	1.10529e+06	1.94362e+06	255326		1.1758e+06
Acbp1	21	1	7	1	1	1	0.59	0.490935		2.72337e+06	2.05244e+06			1.11068e+06
beta-Spec	4	4	6	4	1	4	0.584	0.386587	4.04422e+06	1.81365e+06	4.17062e+06	730030		2.51584e+06
ND-ACP	5	1	4	1	1	1	0.584	0.328057	3816830	4833320	6911600	3398374	1901359	3.19725e+06
Mst57Dc	32	1	2	1	1	1	0.581	0.608318	603203		908894			482999
LanA	2	4	15	4	1	4	0.581	0.567995	432331	1.67954e+06	1.53675e+06		346630	447166
BG:DS01759.2	9	2	9	2	1	2	0.58	0.284629	3.05183e+06	6.26355e+06	6.78458e+06	2.10862e+06		2.1814e+06
Prps	11	3	12	3	1	3	0.579	0.10968	1.48388e+07	3.83262e+07	30194635	1.07405e+07	2.02935e+07	1.43611e+07
shi	9	5	10	5	1	5	0.578	0.400398	1.61888e+06	4.60189e+06	3.54196e+06	1358640	260057	1613312
Lmpt	6	4	8	4	1	4	0.574	0.428834	885016	2742508	2649364	762744	906490	1.32443e+06
Cubn	1	3	6	3	1	3	0.574	0.608318	241979	2.50584e+06	659544		1.17198e+06	257548
t	6	2	3	2	1	2	0.572	0.351168	3.66499e+06	4224401	3.6738e+06	1.70116e+06	3.14798e+06	1.66288e+06
verm	8	4	8	1	1	4	0.569	0.309509	7.94893e+06	4.69082e+06	3.43991e+06	4.09769e+06	338282	1.5286e+06
CG2233	18	4	28	4	1	4	0.568	0.185897	3.1848e+06	1.07806e+07	6.72589e+06	1.72407e+06	3475872	3.54153e+06
AdSL	11	5	18	5	1	5	0.568	0.381358	1.32526e+06	4.71595e+06	5.00556e+06	109163	364143	2.04037e+06
Cpr64Ac	44	5	7	5	1	5	0.564	0.0839328	6.70763e+06	1.64813e+07	3.26223e+07	4.94904e+06	4.61866e+06	4.20214e+06
CG3397	15	3	12	3	1	3	0.562	0.198596	2.46326e+06	1.08176e+07	6.44164e+06	866664	4.87015e+06	3.20516e+06
Arl8	8	1	2	1	1	1	0.562	0.4993	580001	2.44229e+06	1.63468e+06	403904	1.09196e+06	727136
Scp1	61	12	71	12	1	12	0.561	0.0794044	4.10241e+07	1.82818e+08	2.4205e+08	4.78586e+07	7.6339e+07	1.17273e+08
Oscillin	24	3	8	3	1	3	0.554	0.0703819	16063058	27056526	3.72446e+07	8.54904e+06	1.41562e+07	1.87887e+07
ND-B15	25	2	3	2	1	2	0.554	0.345268	1.41415e+06	4.88801e+06	3.44413e+06		3.88828e+06	503962
CG42564	2	1	2	1	1	1	0.552	0.588564	349836		293494		233713
CG8927	21	4	4	4	1	4	0.551	0.425823	812255	2.22027e+06	3.33819e+06	436190		1.01312e+06
EMC7	7	1	4	1	1	1	0.551	0.199526			6287105	2.06719e+06		2.30977e+06
CG18512	4	1	2	1	1	1	0.548	0.320529	2.7327e+06	3.02009e+06	3.68756e+06		2.87828e+06	1291228
Gasp	23	2	15	2	1	2	0.546	0.0579194	1.12035e+07	2.60475e+07	2.99775e+07	6.81251e+06	1.4695e+07	1.0879e+07
Rpt4R	13	3	9	2	1	3	0.546	0.631764	45812.3	103964	46445.2			39780.9
Clic	13	2	10	2	1	2	0.545	0.219492	3.45327e+06	4.90645e+06	9.5189e+06	2.49248e+06	4446438	2.85458e+06
AP-1-2beta	7	3	16	3	1	3	0.544	0.565718	154345	1.16013e+06	670392	84680.8	762403	260960
Bsg	6	2	2	2	1	2	0.544	0.0981586		8408121	13861770		2.56577e+06	10055774
Cyp12a4	15	5	21	5	1	5	0.542	0.247201	2.35255e+06	6246359	4.20979e+06	1.35625e+06	2.34206e+06	2.46205e+06
Mhc	50	95	475	1	1	95	0.541	0.386286	1.334e+06	2.02817e+06	5887490	2.16665e+06		649615
CG5854	4	1	3	1	1	1	0.541	0.565232	428736	1.01162e+06	433828	118092	515301
mRpS23	7	1	1	1	1	1	0.538	0.508788			1.00112e+06	448032	302303
Cse1	6	4	4	4	1	4	0.526	0.555968			155124			64587.3
RhoGDI	16	2	9	2	1	2	0.523	0.400398	180994	1.83546e+06	1.80015e+06	237929	578072	769917
CG8066	71	5	13	5	1	5	0.522	0.105702	2.88605e+06	8.28721e+06	7.23952e+06	2.71401e+06	1.25997e+06	2.48617e+06
BcDNA:RH62365	10	1	2	1	1	1	0.522	0.418302	187819	1.32334e+06	1.87921e+06		607872	593039
Fbp1	28	22	53	22	1	22	0.521	0.163914	1.75118e+08	2.63843e+06	4.7072e+06	7.91422e+07	3.03028e+06	3.2008e+06
UQCR-6.4	18	1	2	1	1	1	0.519	0.0300976	8136161	15808338	23384502		13326832	5.58475e+06
AspRS	11	4	9	4	1	4	0.517	0.1218	6447918	4.86653e+06	60169.1	4845157	3.88393e+06	1.39748e+06
LanB2	7	7	21	7	1	7	0.515	0.36555	812271	2.27344e+06	4.42968e+06	481820	1.80543e+06	450154
Uro	11	2	10	2	1	2	0.514	0.0703819	3958378	1.20625e+07	8.22743e+06	2.12158e+06	4906236	3.7794e+06
CG32483	2	1	2	1	1	1	0.513	0.02691	29399702	19803884	13006314	24620022	9582499	310134
CG6984	14	2	9	2	1	2	0.513	0.36555	121366	2.36895e+06	1.70688e+06	56542.7	1.17714e+06	848529
Spn28F	9	3	5	3	1	3	0.512	0.486496	138959		7.01534e+06	70676.4		331160
GC1	4	1	1	1	1	1	0.508	0.476313		505349	630227		1.16967e+06	52475.5
Chchd3	24	3	4	3	1	3	0.507	0.0719526	4.66032e+06	8.78387e+06	1.12189e+07	1.65119e+06	1.44187e+06	3.50669e+06
SmydA-9	3	1	6	1	1	1	0.507	0.354442	995119	1.65401e+06	2.2841e+06	903872	814942	672398
anon-WO0140519.87	10	1	10	1	1	1	0.505	0.400398	590421	1.34802e+06	2.11293e+06	277528	3333821	545711
Cdlc2	27	3	10	2	1	3	0.502	0.0286484	1.50262e+07	1.0272e+07	11026898	4366524	5.89691e+06	1.22754e+07
Gdh	41	11	37	1	1	11	0.501	0.333105	814958	1.94054e+06	2.09191e+06	334535	1.07381e+06	779364
Zasp66	21	5	10	3	1	5	0.499	0.10968	3.19975e+06	6.27052e+06	11639286	3.35689e+06	1.82084e+06	1.4244e+06
AAF47782	3	1	8	1	1	1	0.498	0.473544	216376	428189	403789	248092	199077	159336
alpha-Est5	7	3	9	3	1	3	0.496	0.1952	2.09534e+06	5.50602e+06	3.61091e+06	683028	1.52471e+06	1080944
CG31373	24	3	15	3	1	3	0.494	0.0159105	13715917	2.04947e+07	1.76942e+07	3.55118e+06	8.29789e+06	1.09573e+07
Sfxn1-3	20	4	4	4	1	4	0.494	0.190666	201600	3.62771e+06	3.6761e+06	810930	4.83895e+06	960536
TotA	10	1	2	1	1	1	0.494	0.163914			3.60446e+06		1.10171e+06	2121287
CG12726	4	1	1	1	1	1	0.489	0.185897	1.71842e+06	2.87688e+06	4.39683e+06			1.33787e+06
CG16826	47	11	27	11	1	11	0.488	0.0135166	1.25611e+07	4.35955e+07	3.50134e+07	1.47899e+07	1.71546e+07	1.74241e+07
AOX1	3	3	9	3	1	3	0.486	0.0781314	5.84847e+06	5942438	4.89129e+06	2.73409e+06	1361123	4.74599e+06
CG8613	6	3	5	3	1	3	0.486	0.44444	78894.6	897102	447614	87630.4	427892	94427
Lsp1gamma	9	7	14	6	1	7	0.484	0.0981586	2.16614e+07	6047851	3.0919e+06	8.32726e+06	1.93037e+06	1.64779e+06
Tim23	6	1	2	1	1	1	0.484	0.411854	535605	712858	1.3985e+06	359057		262162
Sip3	22	5	20	5	1	5	0.482	0.219492	363334	2.41815e+06	2.31654e+06	332838	1.70428e+06	937232
Ppt1	4	1	1	1	1	1	0.481	0.492612		42825.8	94349.2	10010		37644
Snx3	7	1	1	1	1	1	0.48	0.105702	621644	4934405	7714527	672775	3453647	1.70987e+06
Spn77Bb	33	8	32	5	1	8	0.479	0.0101306	1.28407e+07	2.6896e+07	2.78627e+07	3.94999e+06	2.48875e+07	8.63542e+06
CaMKI	4	1	1	1	1	1	0.476	0.400398	240705	770017	777668	154888		293628
AAF51252	11	3	5	3	1	3	0.47	0.052663	8982877	6.69874e+06	3.32888e+06	4.35334e+06	1.73504e+06	2.10552e+06
GluProRS	4	4	10	4	1	4	0.467	0.391201	222393	670064	745055	102893	882288	250820
mRpS10	9	1	5	1	1	1	0.463	0.411854	136615	378249		75357.2
CG15116	10	1	8	1	1	1	0.459	0.418302	82167.6	135902	162515	29261.2	1.2954e+06	59068.2
CG17904	4	1	2	1	1	1	0.454	0.0163264	3.58279e+06	10079508	1.28551e+07	1.63954e+06	8713178	3.36979e+06
CG32919	21	6	17	6	1	6	0.453	0.155729	652741	3.6054e+06	2.82391e+06	310639	1.60168e+06	170266
Mtk	1	1	2	1	1	1	0.449	0.0690376	4.06869e+06	4.46973e+06		3.74339e+06	2.54377e+06	760930
BcDNA:RH08259	11	1	6	1	1	1	0.448	0.0196493	2.24128e+06	7192409	11484076	760260	3043628	5.54845e+06
CT24026	8	2	6	2	1	2	0.442	0.0603446	1.95321e+06	5.16104e+06	4.08742e+06	752570	1.36288e+06	1.96473e+06
Stat92E	28	2	9	2	1	2	0.441	0.00756496	2.81544e+06	1.36015e+07	2.75738e+07	1.81896e+06	7.66831e+06	2.66556e+06
CG7966	10	3	7	3	1	3	0.44	0.219492	1.20077e+06	2431432	1.48698e+06	230312	927489	397407
Cyp28d1	2	1	1	1	1	1	0.436	0.252402	987357	922957	1105507	465801		300954
GstE1	7	1	2	1	1	1	0.431	0.185897	486279	1650220	1.44664e+06			493325
CG31704	40	2	7	2	1	2	0.425	0.138877	1.36914e+06		2.99885e+06		910896	368624
BomBc2	72	12	44	2	1	12	0.419	0.00100897	9.43298e+07	5.59036e+07	1.7795e+08	3.5678e+07	3.28799e+07	4.40082e+07
Clc	18	2	6	2	1	2	0.413	0.233376			572237			187063
mRpL53	17	2	3	2	1	2	0.406	0.260239	137053		481740			117019
bor	4	2	6	2	1	2	0.404	0.10651	1.56058e+06	2.14992e+06	4.25236e+06	636530	369806	56049.2
CG13220	16	1	4	1	1	1	0.404	0.270912		153649	167388	38969.7		43339.5
CG10911	20	4	14	4	1	4	0.402	0.00205139	6.82529e+06	1.32254e+07	1.36279e+07	1.73685e+06	229983	5.13866e+06
dYOD1	3	1	3	1	1	1	0.402	0.00043113	6.44285e+06	18466834	21234514	3.28269e+06	6038050	6751096
RPA2	9	1	2	1	1	1	0.402	0.247201	44502.8	279985	359679	64408.3		75992.8
CG13155	22	3	14	3	1	3	0.39	0.0002304	9.84498e+06	1.84902e+07	1.92069e+07	5.39324e+06	5.01732e+06	6.34655e+06
CG43090	36	4	11	4	1	4	0.39	0.00238014	3.37475e+06	9475549	1.19408e+07	2.08845e+06	1.05852e+06	556127
Arp3	5	2	6	2	1	2	0.39	0.0731277	113807	2.29848e+06	2.17906e+06	275761	1.11979e+06	586205
HDC03337	8	1	4	1	1	1	0.381	0.155729	181708	797369	841798	64028.6	1.49712e+06	243601
Hao	11	2	6	2	1	2	0.379	0.0275111	3.76399e+06	1.40029e+06	2.93834e+06	2126903	869573
lectin-30A	18	3	4	3	1	3	0.374	0.000119768	17570864	7.13049e+06	13895385		8583311	3.72597e+06
CG31087	3	1	1	1	1	1	0.369	0.167941	102903	366925	411804			108677
mfas	7	4	5	4	1	4	0.365	0.0354953	906148	2.29585e+06	2.80038e+06		791224
fln	29	5	17	5	1	5	0.364	5.60025e-05	7.22981e+06	2.10479e+07	50502555	6.86452e+06	5.63873e+06	6.31722e+06
CG1637	2	1	2	1	1	1	0.362	0.195356		52931.7	138966			24709.3
CIAPIN1	5	1	3	1	1	1	0.355	0.0721172	1.04217e+06	1.74255e+06	1.44793e+06	314602
Met75Ca	24	1	1	1	1	1	0.352	0.0200655	4.7062e+06	2.82583e+06	2.75163e+06	1.06725e+06	901686	1.35549e+06
mEFTu2	4	1	4	1	1	1	0.351	0.129694	145855	489865	444518	68656.6		130350
Ugt36E1	4	1	2	1	1	1	0.338	0.155729			52150.1	8842.67	44205.2	6954.17
Sirt2	4	1	1	1	1	1	0.328	0.105308		219192	136052			45191.1
Cpr30B	12	1	1	1	1	1	0.327	0.052663		645511	2214930			311245
Spn77Bc	20	6	27	3	1	6	0.319	0.00371863	2.08494e+06	4.50516e+06	4.39314e+06	317136	9.03981e+06	651916
asrij	16	2	4	2	1	2	0.314	0.0528478			806578			200333
Trx-2	15	1	3	1	1	1	0.311	0.0528478	360065		1.04721e+06	224358		129535
Cdc42	10	2	3	2	1	2	0.309	0.0787825	115677	148178	465987			100356
IM33	36	4	32	4	1	4	0.308	8.88328e-07	2.34754e+07	2.05673e+07	1.96087e+07	1.24966e+06	1.29248e+07	5.51397e+06
CG2663	4	1	1	1	1	1	0.302	0.04508	748681	822153	1154861		502966	168121
Tsf1	69	39	181	39	1	39	0.286	1.23422e-07	3.0041e+08	8.58746e+08	8.96841e+08	8.52056e+07	2.05122e+08	1.86492e+08
primo-1	14	1	4	1	1	1	0.281	0.0134411		2789632	890561	427291		185000
p24-2	14	2	2	2	1	2	0.266	0.00430447			1111912	406933	1.94183e+06	1.01552e+06
POLDIP2	2	1	2	1	1	1	0.246	0.015379	422457	367733	603460	74367
CG17575	3	1	2	1	1	1	0.24	9.62768e-05	3.88969e+06	4.18759e+06	4252716	511553
BaraA2	43	9	31	9	1	9	0.228	1.0006e-10	2.27453e+07	6.36515e+07	9.29588e+07	4.57826e+06	9.37485e+06	1.84002e+07
CG3604	5	1	1	1	1	1	0.228	0.00405084	461604		1989827			245368
Nmt	10	3	5	3	1	3	0.224	0.00974796	89932.6	276394	296829			49563.1
nrm	1	1	1	1	1	1	0.219	9.94232e-05	1693963	3.72462e+06	2.77874e+06		695837
Dera	8	2	6	2	1	2	0.216	0.00173745	1.02738e+06	2.08431e+06	1.09967e+06		415613
GH05741	10	5	12	5	1	5	0.213	5.2823e-09	2.26234e+06	1.29784e+07	1.1984e+07	70666.8	625748	272128
Lsp1alpha	5	3	4	1	1	3	0.2	0.00204835	738588			149290
CG4408	14	3	5	3	1	3	0.195	0.00199908	58236.4	681960	552139	54078.8
Df31	13	1	2	1	1	1	0.174	9.09795e-07			3.72398e+06			513214
Bbd	17	3	5	3	1	3	0.164	5.51115e-15	8.06496e+06	2.20143e+07	1.68613e+07	873381	9304744	1.90322e+06
LManII	13	11	33	1	1	11	0.149	0.000462183		137362	180498			18649.8
BomBc3	15	1	5	1	1	1	0.144	2.50707e-16	9366487	15627866	18912160	1409239	1.30346e+06	2.14705e+06
Jon65Aiii	8	1	3	1	1	1	0.131	5.1822e-06		1433139	1.28473e+06			141686
Drs	20	1	3	1	1	1	0.102	1.56604e-12	1.87786e+06	4734931	6182452			386040
CG12990	2	1	4	1	1	1	0.1	7.95062e-07		412409	957327			49993.4
Sgs3	4	1	2	1	1	1	0.096	3.39401e-10	3.04961e+06		2.37786e+06	159564	396019
Pxt	5	2	6	2	1	2	0.087	3.52307e-07	41439.3	2.62629e+06	416857			8937.92
IM1	4	1	3	1	1	1	0.065	2.50707e-16	11836584	17277092	18873338	728014	1.21349e+06	906720
Rac1	4	1	2	1	1	1	0.01	2.50707e-16	4760814	6641678	6806385
Ebp	8	2	14	2	1	2	0.01	2.50707e-16	4.58397e+06	6389733	1.19562e+07
Sgs7	27	1	3	1	1	1	0.01	2.50707e-16	3.84781e+06		10929696
Obp56f	11	1	1	1	1	1	0.01	2.50707e-16	1.44653e+06		2.28644e+06
CG6230	1	1	3	1	1	1	0.01	2.50707e-16	523445
Spn27A	3	1	3	1	1	1	0.01	2.50707e-16	450196	1.58296e+06	1.37521e+06
Ms	19	1	3	1	1	1	0.01	2.50707e-16	413506	1.37124e+06	1.16903e+06
Ntan1	4	1	1	1	1	1	0.01	2.50707e-16	341396	584905	970099
by	1	1	1	1	1	1	0.01	2.50707e-16	254695		780995
Sgs8	15	1	2	1	1	1	0.01	2.50707e-16	243568		736034
slgA	2	1	2	1	1	1	0.01	2.50707e-16	235330	1.15515e+06	1.55619e+06
CG6195	3	1	1	1	1	1	0.01	2.50707e-16	233870	697996	602921
Usp7	4	3	7	3	1	3	0.01	2.50707e-16	192643	253026	603823
CG8353	22	2	7	2	1	2	0.01	2.50707e-16	143900	1.64862e+06	1.126e+06
cl	11	1	6	1	1	1	0.01	2.50707e-16	138177	391023	996865
ced-6	4	1	1	1	1	1	0.01	2.50707e-16	123772	258117	991644
CG42807	5	1	1	1	1	1	0.01	2.50707e-16	123378		976292
Sardh	5	2	2	2	1	2	0.01	2.50707e-16	95455.1	450536	589673
CG32694	13	1	2	1	1	1	0.01	2.50707e-16	64654.7	588154	426511
CG4829	2	1	2	1	1	1	0.01	2.50707e-16	33924.4	228944	406809
Msp300	0	2	3	2	1	2	0.01	2.50707e-16	13177.3	97326.1	43597.2
sgg	2	1	3	1	1	1	0.01	2.50707e-16	5077.22	31448.1	57815.9
Nazo	11	1	2	1	1	1	0.01	2.50707e-16		705882	692370
Uch-L5	4	1	1	1	1	1	0.01	2.50707e-16		1.39102e+06	643564
Wdfy2	5	1	2	1	1	1	0.01	2.50707e-16			1.15117e+06
CSN4	8	2	3	2	1	2	0.01	2.50707e-16		2429553	762869
Cpr30F	23	2	2	2	1	2	0.01	2.50707e-16			1.08423e+06
CD98hc	8	3	4	3	1	3	0.01	2.50707e-16			539084
eIF3d1	8	2	4	2	1	2	0.01	2.50707e-16		114826	131115
boca	18	2	2	2	1	2	0.01	2.50707e-16			1.2153e+06
CG10220	7	1	1	1	1	1	0.01	2.50707e-16			680187
qsm	6	1	3	1	1	1	0.01	2.50707e-16		416758	440915
Tnpo	3	2	4	2	1	2	0.01	2.50707e-16		1.14494e+06
Idgf1	7	2	2	2	1	2	0.01	2.50707e-16		111447	285317
Dpy-30L1	12	1	2	1	1	1	0.01	2.50707e-16		79642.4	189405
twf	5	1	2	1	1	1	0.01	2.50707e-16		40504.6	131620
Sec61alpha	4	1	1	1	1	1	0.01	2.50707e-16		77178.8	110304
Pfdn5	20	1	1	1	1	1	0.01	2.50707e-16		47054.3	80529.5
